# Supplementary material for: Site-specific gene expression analysis using an automated tissue micro-dissection punching system
Source: Sci Rep. 2017 Jun 28;7:4325. doi: 10.1038/s41598-017-04616-6 (PMC5489509; doi:10.1038/s41598-017-04616-6)
Supplement: Supplementary file 2 — Supplementary Table 1 [file 41598_2017_4616_MOESM2_ESM.xls]

## Sheet: Sheet1
qPCR for EEF1G
Cell
Sampling	N=1	N=2	N=3	Ave.
1st	7946.66	3469.27	65162.5	25526.1
2nd	10.9194	46.8274	23.7322	27.1596
Ratio	0.00137409	0.0134978	0.0003642	0.00507868
