# Supplementary material for: Site-specific gene expression analysis using an automated tissue micro-dissection punching system
Source: Sci Rep. 2017 Jun 28;7:4325. doi: 10.1038/s41598-017-04616-6 (PMC5489509; doi:10.1038/s41598-017-04616-6)
Supplement: Supplementary file 3 — Supplementary Table 2 [file 41598_2017_4616_MOESM3_ESM.xls]

## Sheet: Sheet1
Coefficients of correlation
			Group1	Group2	Group3	Group4	Group5
No.	gene_id	gene_name	Cck	Ttr	Pde1b	Slc14a2	P2rx2
1	ENSMUSG00000061808	Ttr	-0.037	1	-0.156	-0.065	-0.033
2	ENSMUSG00000048583	Igf2	-0.038	0.998	-0.165	-0.064	-0.033
3	ENSMUSG00000057666	Gapdh	0.619	0.102	-0.22	-0.086	-0.075
4	ENSMUSG00000027447	Cst3	0.006	0.016	0.3	-0.195	-0.335
5	ENSMUSG00000024661	Fth1	0.469	-0.076	-0.029	-0.168	-0.061
6	ENSMUSG00000035885	Cox8a	0.76	0.058	-0.453	-0.057	-0.157
7	ENSMUSG00000006057	Atp5g1	0.03	0.703	-0.176	0.224	-0.108
8	ENSMUSG00000022425	Enpp2	-0.011	0.993	-0.18	-0.082	-0.027
9	ENSMUSG00000071866	Ppia	0.708	0.15	-0.475	-0.161	0.084
10	ENSMUSG00000039323	Igfbp2	-0.016	0.997	-0.191	-0.041	-0.039
11	ENSMUSG00000020163	Uqcr11	0.069	0.526	-0.007	-0.031	-0.503
12	ENSMUSG00000022982	Sod1	-0.122	0.12	0.502	-0.052	-0.262
13	ENSMUSG00000031818	Cox4i1	0.432	0.234	-0.31	-0.108	-0.163
14	ENSMUSG00000026385	Dbi	-0.113	0.779	-0.214	0.166	0.007
15	ENSMUSG00000030246	Ldhb	0.207	0.628	0.046	-0.197	-0.138
16	ENSMUSG00000060126	Tpt1	0.131	0.423	-0.063	-0.076	-0.039
17	ENSMUSG00000023175	Bsg	0.199	0.91	-0.334	-0.129	-0.072
18	ENSMUSG00000019505	Ubb	0.176	-0.007	-0.038	-0.024	0.077
19	ENSMUSG00000025393	Atp5b	0.435	-0.049	0.129	-0.195	-0.102
20	ENSMUSG00000022037	Clu	0.278	0.783	-0.186	-0.129	-0.241
21	ENSMUSG00000016252	Atp5e	0.143	0.556	-0.151	0.073	-0.267
22	ENSMUSG00000041697	Cox6a1	0.431	-0.03	-0.191	-0.064	-0.308
23	ENSMUSG00000044894	Uqcrq	0.007	0.428	-0.08	0.301	0.162
24	ENSMUSG00000016427	Ndufa1	-0.243	0.651	0.186	-0.005	-0.007
25	ENSMUSG00000030695	Aldoa	0.618	0.085	-0.132	-0.157	-0.166
26	ENSMUSG00000037742	Eef1a1	-0.278	-0.087	0.143	0.55	-0.249
27	ENSMUSG00000029632	Ndufa4	0.183	0.179	-0.268	0.251	-0.447
28	ENSMUSG00000035242	Oaz1	0.434	-0.011	0.112	-0.034	-0.186
29	ENSMUSG00000018770	Atp5g3	0.429	0.025	-0.007	0.131	-0.256
30	ENSMUSG00000052305	Hbb-bs	0.155	0.078	-0.247	-0.093	-0.112
31	ENSMUSG00000023004	Tuba1b	0.752	0.12	-0.723	-0.001	0.155
32	ENSMUSG00000026051	1500015O10Rik	-0.047	0.992	-0.136	-0.072	-0.037
33	ENSMUSG00000002985	Apoe	-0.055	0.508	-0.171	-0.002	-0.244
34	ENSMUSG00000034566	Atp5h	0.35	0.436	-0.445	-0.181	0.129
35	ENSMUSG00000070493	Chchd2	0.267	0.102	0.025	-0.084	-0.165
36	ENSMUSG00000031231	Cox7b	0.26	0.571	-0.434	-0.179	0.087
37	ENSMUSG00000071528	Usmg5	-0.392	-0.005	0.195	-0.03	-0.196
38	ENSMUSG00000067719	Gm10221	-0.069	0.591	-0.181	-0.008	-0.046
39	ENSMUSG00000050708	Ftl1	0.058	0.533	0.163	-0.248	-0.262
40	ENSMUSG00000036752	Tubb4b	0.57	0.591	-0.555	-0.107	-0.059
41	ENSMUSG00000021290	2010107E04Rik	-0.019	0.089	-0.038	-0.11	-0.104
42	ENSMUSG00000031760	Mt3	0.404	0.038	-0.667	0.369	-0.1
43	ENSMUSG00000049775	Tmsb4x	-0.042	-0.169	-0.368	0.523	0.013
44	ENSMUSG00000075706	Gpx4	0.614	0.267	-0.369	-0.212	0.003
45	ENSMUSG00000015090	Ptgds	-0.143	0.415	-0.019	-0.296	0.195
46	ENSMUSG00000031765	Mt1	-0.152	0.248	-0.139	0.118	-0.085
47	ENSMUSG00000014313	Cox6c	0.108	-0.002	-0.105	-0.254	-0.276
48	ENSMUSG00000055839	Tceb2	0.236	0.505	-0.365	0.186	-0.136
49	ENSMUSG00000063882	Uqcrh	0.059	0.067	-0.3	-0.219	-0.004
50	ENSMUSG00000069919	Hba-a1	0.067	0.215	-0.231	-0.052	-0.092
51	ENSMUSG00000024038	Ndufv3	-0.085	0.596	-0.13	0.342	0.073
52	ENSMUSG00000061518	Cox5b	0.411	0.123	-0.189	-0.188	-0.157
53	ENSMUSG00000035674	Ndufa3	-0.079	0.218	-0.206	0.122	-0.321
54	ENSMUSG00000024121	Atp6v0c	0.702	-0.138	-0.508	0.04	-0.059
55	ENSMUSG00000064215	Ifi27	-0.007	0.972	-0.222	-0.055	-0.013
56	ENSMUSG00000068240	Gm11808	0.022	-0.121	0.462	-0.308	-0.087
57	ENSMUSG00000069117	Gm10260	0.214	0.193	0.018	0.115	-0.214
58	ENSMUSG00000009013	Dynll1	0.402	-0.066	0.141	-0.171	-0.119
59	ENSMUSG00000090247	Bloc1s1	-0.017	0.788	-0.057	0	-0.138
60	ENSMUSG00000022890	Atp5j	0.436	0.255	-0.296	-0.137	0.013
61	ENSMUSG00000022199	Slc22a17	-0.003	0.683	-0.379	0.228	0.127
62	ENSMUSG00000072235	Tuba1a	0.567	-0.145	-0.218	-0.059	-0.15
63	ENSMUSG00000041607	Mbp	-0.061	0.041	0.127	-0.133	0.202
64	ENSMUSG00000022956	Atp5o	0.315	0.317	-0.241	0.164	-0.003
65	ENSMUSG00000090625	Gm20721	-0.033	0.796	-0.285	0.01	0.175
66	ENSMUSG00000062825	Actg1	0.081	-0.291	0.192	0.292	0.139
67	ENSMUSG00000024953	Prdx5	0.548	0.553	-0.288	-0.288	-0.108
68	ENSMUSG00000069917	Hba-a2	0.063	0.184	-0.244	-0.027	-0.092
69	ENSMUSG00000036570	Fxyd1	-0.073	0.985	-0.069	-0.076	-0.063
70	ENSMUSG00000020267	Hint1	0.622	0.077	-0.309	-0.135	-0.147
71	ENSMUSG00000090223	Pcp4	-0.52	-0.199	0.825	0.118	-0.166
72	ENSMUSG00000038690	Atp5j2	0.274	0.235	-0.075	-0.162	-0.004
73	ENSMUSG00000032246	Calml4	-0.04	0.996	-0.157	-0.066	-0.034
74	ENSMUSG00000090841	Myl6	0.339	-0.116	-0.214	0.257	-0.295
75	ENSMUSG00000036751	Cox6b1	0.178	-0.078	-0.382	0.003	-0.067
76	ENSMUSG00000001270	Ckb	0.183	-0.194	0.541	-0.306	-0.161
77	ENSMUSG00000060802	B2m	0.421	0.659	-0.471	-0.101	-0.165
78	ENSMUSG00000009549	Srp14	0.265	0.278	-0.16	-0.168	0.356
79	ENSMUSG00000014294	Ndufa2	0.121	0.235	0.081	-0.014	-0.351
80	ENSMUSG00000068523	Gng5	0.01	0.874	-0.167	-0.096	-0.051
81	ENSMUSG00000032959	Pebp1	0.42	0.064	0.082	0.092	-0.23
82	ENSMUSG00000059534	Uqcr10	0.414	0.081	-0.386	0.009	-0.236
83	ENSMUSG00000022587	Ly6e	0.606	0.549	-0.541	-0.163	0.012
84	ENSMUSG00000050299	Gm9843	0.168	-0.139	0.008	-0.1	-0.242
85	ENSMUSG00000019039	Dalrd3	-0.014	0.524	-0.34	0.262	-0.024
86	ENSMUSG00000005161	Prdx2	0.1	0.19	-0.256	-0.042	0.428
87	ENSMUSG00000103034	UBC	-0.044	0.107	0.184	-0.141	0.35
88	ENSMUSG00000037706	Cd81	0.107	0.545	-0.48	0.302	0.053
89	ENSMUSG00000074227	Spint2	-0.042	0.988	-0.136	-0.074	-0.057
90	ENSMUSG00000061718	Ppp1r1b	-0.558	-0.034	0.923	-0.187	-0.189
91	ENSMUSG00000022354	Ndufb9	0.438	-0.201	-0.016	-0.061	0.226
92	ENSMUSG00000031059	Ndufb11	0.28	0.504	-0.193	-0.071	0.039
93	ENSMUSG00000031708	Tecr	0.529	0.225	-0.572	-0.034	0.508
94	ENSMUSG00000074884	Serf2	0.044	0.514	-0.008	0.09	-0.232
95	ENSMUSG00000036438	Calm2	0.339	-0.371	0.376	-0.183	-0.075
96	ENSMUSG00000084786	Ubl5	0.157	0.349	-0.354	0.258	-0.294
97	ENSMUSG00000007891	Ctsd	0.18	0.851	-0.237	-0.122	-0.136
98	ENSMUSG00000033307	Mif	0.553	0.009	-0.321	-0.156	-0.077
99	ENSMUSG00000071014	Ndufb6	0.695	0.138	-0.257	-0.176	-0.15
100	ENSMUSG00000022450	Ndufa6	0.477	0.113	-0.138	-0.241	-0.054
101	ENSMUSG00000040048	Ndufb10	0.188	0.161	0.103	-0.194	0.065
102	ENSMUSG00000029580	Actb	-0.175	-0.275	0.517	0.175	-0.053
103	ENSMUSG00000020372	Gnb2l1	0.164	0.201	0.03	0.165	0.049
104	ENSMUSG00000025204	Ndufb8	0.569	-0.188	-0.301	-0.105	-0.057
105	ENSMUSG00000027273	Snap25	0.834	-0.151	-0.397	-0.187	-0.036
106	ENSMUSG00000016319	Slc25a5	0.183	-0.053	0.223	-0.27	0.316
107	ENSMUSG00000030869	Ndufab1	0.317	-0.05	0.086	-0.015	0.128
108	ENSMUSG00000027364	Usp50	0.022	0.47	-0.052	0.218	-0.291
109	ENSMUSG00000044080	S100a1	0.053	0.852	-0.168	-0.206	0.058
110	ENSMUSG00000054428	Atpif1	0.699	-0.117	-0.434	-0.296	0.106
111	ENSMUSG00000001289	Pfdn5	0.203	-0.043	-0.057	-0.056	-0.133
112	ENSMUSG00000060803	Gstp1	0.043	0.012	-0.167	0.269	0.03
113	ENSMUSG00000090137	Uba52	0.073	-0.232	-0.123	0.249	-0.244
114	ENSMUSG00000022452	Smdt1	0.144	0.103	-0.132	0.141	0.087
115	ENSMUSG00000027673	Ndufb5	0.409	-0.068	-0.33	0.06	-0.191
116	ENSMUSG00000027523	Gnas	0.631	0.036	-0.816	0.155	0.151
117	ENSMUSG00000029713	Gnb2	-0.223	0.053	0.683	-0.109	-0.199
118	ENSMUSG00000072772	Grcc10	0.191	0.012	-0.368	0.12	0.303
119	ENSMUSG00000032579	Hemk1	-0.023	0.981	-0.195	-0.073	-0.05
120	ENSMUSG00000018585	Atox1	0.303	0.646	-0.281	-0.039	-0.217
121	ENSMUSG00000032532	Cck	1	-0.037	-0.516	-0.204	-0.085
122	ENSMUSG00000061904	Slc25a3	0.346	-0.1	0.056	-0.088	0.243
123	ENSMUSG00000060743	H3f3a	-0.297	0.041	0.427	0.255	-0.093
124	ENSMUSG00000028648	Ndufs5	0.59	-0.053	-0.241	-0.015	-0.41
125	ENSMUSG00000022108	Itm2b	0.614	-0.017	-0.249	-0.22	0.136
126	ENSMUSG00000035530	Eif1	-0.22	-0.021	0.389	-0.112	-0.088
127	ENSMUSG00000025492	Ifitm3	-0.027	0.952	-0.158	-0.003	-0.067
128	ENSMUSG00000020321	Mdh1	0.311	-0.01	0.066	-0.103	0.248
129	ENSMUSG00000005881	Ergic3	0.117	0.353	-0.261	0.089	-0.053
130	ENSMUSG00000028832	Stmn1	0.766	-0.027	-0.529	-0.208	-0.005
131	ENSMUSG00000091537	Tma7	0.417	0.044	-0.314	-0.052	-0.281
132	ENSMUSG00000023861	Mpc1	0.641	0.036	-0.233	-0.052	-0.074
133	ENSMUSG00000029718	Pcolce	-0.026	0.994	-0.178	-0.058	-0.029
134	ENSMUSG00000017778	Cox7c	-0.096	-0.274	-0.068	-0.116	-0.052
135	ENSMUSG00000003072	Atp5d	0.467	0.02	0.126	-0.144	-0.233
136	ENSMUSG00000018567	Gabarap	-0.111	0.594	-0.09	0.209	-0.047
137	ENSMUSG00000093989	Rnasek	0.52	0.106	-0.496	-0.108	-0.28
138	ENSMUSG00000018102	Hist1h2bc	-0.402	0.648	0.329	-0.167	-0.239
139	ENSMUSG00000027562	Car2	-0.078	0.244	-0.069	-0.085	0.193
140	ENSMUSG00000073940	Hbb-bt	0.108	0.077	-0.258	-0.01	-0.115
141	ENSMUSG00000079436	Kcnj13	-0.026	0.991	-0.182	-0.056	-0.028
142	ENSMUSG00000021606	Ndufs6	0.306	0.089	-0.122	-0.265	0.213
143	ENSMUSG00000020857	Nme2	0.283	0.485	-0.206	0.069	-0.194
144	ENSMUSG00000004610	Etfb	0.047	0.795	-0.164	-0.061	-0.187
145	ENSMUSG00000032324	Tspan3	0.283	0.558	-0.272	-0.008	-0.012
146	ENSMUSG00000070394	Tmem256	0.246	0.419	-0.03	0.004	-0.331
147	ENSMUSG00000027581	Stmn3	0.649	-0.128	-0.537	-0.047	0.22
148	ENSMUSG00000025967	Eef1b2	-0.065	-0.311	0.172	0.105	0.49
149	ENSMUSG00000000088	Cox5a	0.452	-0.216	-0.259	0.111	0.109
150	ENSMUSG00000025351	Cd63	-0.013	0.87	-0.394	0.029	0.159
151	ENSMUSG00000017390	Aldoc	0.53	-0.194	-0.297	-0.02	0.051
152	ENSMUSG00000078193	Gm2000	0.033	0.051	0.364	-0.177	-0.188
153	ENSMUSG00000015092	Edf1	0.523	0.335	-0.308	-0.205	-0.181
154	ENSMUSG00000023904	Hcfc1r1	0.426	0.126	-0.459	-0.089	0.15
155	ENSMUSG00000042682	Selk	0.17	0.538	-0.375	-0.022	0.392
156	ENSMUSG00000041571	Sepw1	0.351	-0.257	0.339	-0.447	-0.309
157	ENSMUSG00000022193	Psmb5	0.38	0.058	-0.201	-0.175	0.174
158	ENSMUSG00000032330	Cox7a2	0.106	0.057	-0.492	0.183	0.006
159	ENSMUSG00000019054	Fis1	0.463	0.142	-0.134	-0.186	-0.226
160	ENSMUSG00000018286	Psmb6	0.067	0.171	0.178	-0.301	-0.098
161	ENSMUSG00000023236	Scg5	0.592	-0.181	-0.369	-0.243	0.398
162	ENSMUSG00000047459	Dynlrb1	0.281	0.148	-0.297	0.19	0.072
163	ENSMUSG00000023944	Hsp90ab1	0.342	-0.09	-0.062	-0.193	-0.291
164	ENSMUSG00000028692	Akr1a1	0.481	0.026	-0.267	0.216	-0.088
165	ENSMUSG00000032060	Cryab	0.217	0.359	-0.209	-0.274	0.077
166	ENSMUSG00000006651	Aplp1	0.191	-0.138	0.071	-0.227	0.113
167	ENSMUSG00000024099	Ndufv2	0.148	0.023	0.06	0.31	-0.208
168	ENSMUSG00000058135	Gstm1	0.241	0.122	-0.142	0.096	0.046
169	ENSMUSG00000038274	Fau	0.107	0.15	-0.072	-0.154	0.014
170	ENSMUSG00000031762	Mt2	-0.195	0.167	-0.312	0.308	-0.013
171	ENSMUSG00000019179	Mdh2	0.564	0.001	-0.285	-0.105	0.022
172	ENSMUSG00000000563	Atp5f1	0.636	-0.145	-0.254	-0.008	-0.227
173	ENSMUSG00000036199	Ndufa13	-0.027	0.136	-0.385	0.518	0.371
174	ENSMUSG00000050856	Atp5k	-0.09	0.011	0.042	-0.071	-0.257
175	ENSMUSG00000023571	Fam132a	-0.128	0.703	-0.142	-0.141	0.352
176	ENSMUSG00000046727	Cystm1	-0.149	0.235	0.457	-0.293	-0.176
177	ENSMUSG00000024646	Cyb5a	0.307	0.165	-0.047	-0.265	-0.327
178	ENSMUSG00000023089	Ndufa5	-0.112	-0.07	-0.062	0.03	-0.016
179	ENSMUSG00000043091	Tuba1c	-0.034	0.991	-0.175	-0.053	-0.033
180	ENSMUSG00000049422	Chchd10	-0.223	0.562	0.258	-0.145	0.118
181	ENSMUSG00000025868	Higd2a	0.475	0.192	-0.427	0.378	-0.205
182	ENSMUSG00000005779	Psmb4	0.137	0.083	0.133	-0.216	-0.313
183	ENSMUSG00000036427	Gpi1	0.199	0.207	0.239	0.044	-0.122
184	ENSMUSG00000073616	Myeov2	0.148	-0.182	-0.359	0.083	-0.274
185	ENSMUSG00000021087	Rtn1	0.677	-0.287	-0.177	-0.135	-0.032
186	ENSMUSG00000033880	Lgals3bp	-0.053	0.969	-0.185	-0.086	-0.047
187	ENSMUSG00000004285	Atp6v1f	0.465	-0.091	-0.128	-0.105	0.313
188	ENSMUSG00000033938	Ndufb7	0.331	0.392	-0.112	0.15	-0.243
189	ENSMUSG00000041881	Ndufa7	0.219	-0.265	0.091	-0.123	-0.044
190	ENSMUSG00000028470	Hint2	0.009	0.663	0.061	-0.171	-0.2
191	ENSMUSG00000005510	Ndufs3	0.221	0.048	0.232	0.128	-0.152
192	ENSMUSG00000032294	Pkm	0.408	0.032	0.205	-0.215	-0.384
193	ENSMUSG00000002580	Mien1	0.277	0.168	0.047	-0.102	-0.381
194	ENSMUSG00000056201	Cfl1	0.385	-0.186	-0.171	0.188	-0.257
195	ENSMUSG00000015656	Hspa8	0.591	-0.133	-0.494	0.064	0.092
196	ENSMUSG00000067847	Romo1	-0.051	0.074	-0.31	0.143	0.068
197	ENSMUSG00000021477	Ctsl	0.11	0.768	-0.264	-0.124	0.397
198	ENSMUSG00000025651	Uqcrc1	0.328	0.055	0.162	-0.11	-0.392
199	ENSMUSG00000020022	Ndufa12	0.071	0.009	-0.418	0.21	0.545
200	ENSMUSG00000022216	Psme1	0.014	0.713	-0.345	-0.051	0.344
201	ENSMUSG00000022564	Grina	0.43	-0.149	0.21	-0.23	-0.114
202	ENSMUSG00000033917	Gde1	0.625	0.088	-0.251	-0.175	-0.055
203	ENSMUSG00000023456	Tpi1	0.469	-0.174	-0.124	-0.258	0.299
204	ENSMUSG00000030342	Cd9	-0.109	0.654	0.056	-0.131	-0.06
205	ENSMUSG00000010376	Nedd8	0.314	0.081	-0.171	-0.178	-0.364
206	ENSMUSG00000021520	Uqcrb	-0.329	-0.027	-0.172	-0.037	0.422
207	ENSMUSG00000037852	Cpe	0.303	-0.364	-0.44	0.16	-0.026
208	ENSMUSG00000059323	Tonsl	0.345	0.108	-0.173	0.272	-0.342
209	ENSMUSG00000023020	Cox14	0.171	0.061	0.004	0.016	-0.289
210	ENSMUSG00000040883	Tmem205	-0.071	0.749	-0.034	-0.003	-0.171
211	ENSMUSG00000062038	Gm10108	0.15	0.038	-0.052	-0.152	0.106
212	ENSMUSG00000062591	Tubb4a	0.375	-0.012	-0.282	-0.104	0.042
213	ENSMUSG00000002416	Ndufb2	0.131	-0.172	0.059	0.172	-0.483
214	ENSMUSG00000036606	Plxnb2	-0.096	0.884	-0.037	0.037	-0.008
215	ENSMUSG00000058351	Smim4	0.007	0.791	-0.23	0.008	-0.176
216	ENSMUSG00000015806	Qdpr	0.061	-0.007	-0.088	-0.196	0.184
217	ENSMUSG00000079523	Tmsb10	-0.148	-0.118	-0.285	0.728	0.009
218	ENSMUSG00000025428	Atp5a1	0.14	-0.152	-0.193	0.305	0.313
219	ENSMUSG00000025781	Atp5c1	0.454	-0.197	-0.041	-0.215	0.011
220	ENSMUSG00000022205	Sub1	0.255	-0.113	-0.044	0.014	0.155
221	ENSMUSG00000030120	Mlf2	0.264	-0.099	0.263	0.072	-0.144
222	ENSMUSG00000090258	Churc1	0.049	0.104	-0.139	-0.158	-0.24
223	ENSMUSG00000028618	Tmem59	0.064	0.363	0.235	-0.371	0.048
224	ENSMUSG00000041736	Tspo	-0.021	0.958	-0.161	0.003	-0.06
225	ENSMUSG00000028843	Sh3bgrl3	0.159	-0.161	0.397	-0.092	-0.322
226	ENSMUSG00000039016	Timm8b	0.227	-0.238	0.23	-0.047	-0.146
227	ENSMUSG00000026895	Ndufa8	0.196	0.173	0.022	0.018	0.212
228	ENSMUSG00000013593	Ndufs2	0.225	0.033	-0.139	-0.332	0.419
229	ENSMUSG00000011752	Pgam1	0.614	-0.113	-0.19	-0.056	-0.115
230	ENSMUSG00000038462	Uqcrfs1	0.352	0.352	-0.432	0.023	-0.342
231	ENSMUSG00000026576	Atp1b1	0.239	-0.075	-0.427	-0.107	0.809
232	ENSMUSG00000034868	Myl12b	0.756	-0.022	-0.298	-0.221	-0.12
233	ENSMUSG00000031633	Slc25a4	0.346	-0.125	-0.309	-0.034	0.471
234	ENSMUSG00000001827	Folr1	-0.028	0.993	-0.176	-0.057	-0.029
235	ENSMUSG00000029223	Uchl1	0.416	-0.313	0.006	-0.132	-0.072
236	ENSMUSG00000015837	Sqstm1	0.365	0.012	-0.3	-0.269	0.209
237	ENSMUSG00000061232	H2-K1	0.081	0.961	-0.234	-0.102	-0.059
238	ENSMUSG00000030218	Mgp	0.205	0.878	-0.277	-0.124	-0.065
239	ENSMUSG00000066724	Gm10175	0.007	0.123	0.153	0.013	-0.229
240	ENSMUSG00000038502	Ptov1	0.148	0.135	0.171	-0.208	-0.33
241	ENSMUSG00000001418	Glmp	0.209	0.728	-0.234	-0.286	0.389
242	ENSMUSG00000014769	Psmb1	0.327	-0.186	-0.006	0.322	-0.489
243	ENSMUSG00000053565	Eif3k	0.336	0.037	-0.223	-0.091	-0.323
244	ENSMUSG00000063524	Eno1	0.272	0.323	-0.105	0.095	-0.108
245	ENSMUSG00000079197	Psme2	-0.073	0.758	-0.116	0.065	-0.199
246	ENSMUSG00000019210	Atp6v1e1	0.541	-0.149	-0.334	0.033	-0.283
247	ENSMUSG00000037152	Ndufc1	0.023	-0.136	-0.189	0.417	-0.309
248	ENSMUSG00000056629	Fkbp2	0.077	0.022	-0.097	-0.206	0.348
249	ENSMUSG00000022841	Ap2m1	0.637	0.035	-0.321	0.025	-0.061
250	ENSMUSG00000006373	Pgrmc1	-0.101	0.069	-0.351	0.453	0.478
251	ENSMUSG00000037086	Prr32	-0.031	0.991	-0.173	-0.058	-0.03
252	ENSMUSG00000069744	Psmb3	0.041	0.129	-0.054	0.048	-0.204
253	ENSMUSG00000079592	C1qtnf5	-0.064	0.872	-0.152	-0.003	-0.089
254	ENSMUSG00000024012	Mtch1	-0.159	0.048	0.04	0.232	-0.219
255	ENSMUSG00000037072	41166	0.341	0.088	0.003	-0.141	0.014
256	ENSMUSG00000004366	Sst	0.419	-0.053	-0.323	-0.144	-0.055
257	ENSMUSG00000073481	40969	0.338	0.604	-0.373	-0.061	-0.197
258	ENSMUSG00000001416	Cct3	-0.186	0.207	-0.26	0.33	0.653
259	ENSMUSG00000031839	Hsbp1	0.295	-0.098	-0.255	0.557	-0.236
260	ENSMUSG00000003380	Rabac1	0.647	-0.097	-0.315	-0.263	-0.218
261	ENSMUSG00000020738	Sumo2	0.443	-0.151	-0.105	0.102	-0.205
262	ENSMUSG00000004032	Gstm5	0.177	-0.084	0.042	0.002	-0.469
263	ENSMUSG00000076432	Ywhaq	0.18	-0.092	-0.442	0.081	0.589
264	ENSMUSG00000021660	Btf3	0.58	0.002	-0.407	-0.151	0.231
265	ENSMUSG00000073411	H2-D1	0.086	0.819	-0.408	-0.118	0.356
266	ENSMUSG00000054452	Aes	0.39	0.313	-0.197	-0.154	-0.135
267	ENSMUSG00000063229	Ldha	0.349	-0.005	-0.11	-0.105	-0.367
268	ENSMUSG00000033429	Mcee	0.075	0.633	0.012	-0.157	0.312
269	ENSMUSG00000004207	Psap	0.475	0.53	-0.35	-0.176	-0.117
270	ENSMUSG00000040824	Snrpd2	0.026	0.253	0.085	-0.09	-0.161
271	ENSMUSG00000046432	Ngfrap1	-0.067	-0.151	0.197	0.374	-0.256
272	ENSMUSG00000026238	Ptma	-0.098	0.145	-0.193	0.161	0.06
273	ENSMUSG00000018293	Pfn1	-0.094	0.027	0.098	0.453	0.152
274	ENSMUSG00000059734	Ndufs8	0.264	0.068	0.091	-0.045	0.202
275	ENSMUSG00000048644	Ctxn1	0.406	-0.215	0.374	-0.319	-0.21
276	ENSMUSG00000022551	Cyc1	0.183	0.138	-0.141	0	-0.15
277	ENSMUSG00000065990	Aurkaip1	0.343	0.238	0.159	-0.295	-0.197
278	ENSMUSG00000009863	Sdhb	0.452	-0.057	-0.134	-0.095	0.331
279	ENSMUSG00000018965	Ywhah	0.882	-0.109	-0.581	-0.211	0.038
280	ENSMUSG00000091383	Hist1h2al	-0.06	0.815	-0.169	-0.014	-0.145
281	ENSMUSG00000048076	Arf1	0.062	-0.092	0.166	0.359	-0.334
282	ENSMUSG00000042737	Dpm3	-0.056	0.639	0.057	-0.093	-0.079
283	ENSMUSG00000044627	Swi5	0.268	0.216	-0.366	0.112	0.038
284	ENSMUSG00000024208	Uqcc2	0.469	-0.165	-0.205	-0.083	-0.295
285	ENSMUSG00000040385	Ppp1ca	-0.339	-0.094	0.823	-0.074	-0.186
286	ENSMUSG00000008348	Ubc	0.363	0.049	-0.041	-0.176	0.284
287	ENSMUSG00000061315	Naca	0.35	-0.058	-0.271	0.186	0.098
288	ENSMUSG00000002010	Idh3g	0.167	0.01	-0.19	-0.077	0.582
289	ENSMUSG00000050608	Minos1	-0.049	-0.138	-0.098	-0.032	0.498
290	ENSMUSG00000026202	Tuba4a	0.713	-0.017	-0.3	-0.251	0.179
291	ENSMUSG00000074516	Gm10709	0.201	-0.152	0.203	0.142	-0.275
292	ENSMUSG00000021270	Hsp90aa1	0.316	-0.043	-0.445	-0.106	0.616
293	ENSMUSG00000015671	Psma2	0.143	0.034	-0.242	0.281	0.114
294	ENSMUSG00000039105	Atp6v1g1	0.227	0.131	-0.267	-0.087	0.304
295	ENSMUSG00000010097	Nxf1	0.11	0.092	0.412	-0.07	-0.404
296	ENSMUSG00000029103	Lrpap1	-0.073	0.376	0.346	-0.407	0.095
297	ENSMUSG00000026032	Ndufb3	-0.06	0.141	-0.052	-0.23	0.576
298	ENSMUSG00000020153	Ndufs7	0.432	-0.065	-0.264	0.185	0.001
299	ENSMUSG00000038370	Pcp4l1	-0.502	0.017	0.877	-0.117	-0.229
300	ENSMUSG00000032526	Deb1	0.234	0.069	-0.114	-0.276	-0.26
301	ENSMUSG00000004558	Ndrg2	0.328	0.036	0.053	-0.005	-0.332
302	ENSMUSG00000071644	Eef1g	0.569	-0.096	-0.449	-0.028	0.097
303	ENSMUSG00000060073	Psma3	0.28	0.03	0.02	0.143	-0.224
304	ENSMUSG00000028461	Ccdc107	-0.072	0.655	-0.169	0.003	-0.206
305	ENSMUSG00000025731	0610011F06Rik	0.197	0.588	-0.243	0.191	-0.148
306	ENSMUSG00000072694	1500011B03Rik	0.408	0.121	-0.379	-0.174	0.664
307	ENSMUSG00000051989	Smim11	-0.064	0.723	-0.04	0.079	-0.195
308	ENSMUSG00000033379	Atp6v0b	0.46	-0.192	-0.031	-0.015	-0.373
309	ENSMUSG00000015013	Trappc2l	0.211	-0.156	0.175	0.044	-0.448
310	ENSMUSG00000090553	Snrpe	0.26	0.018	-0.195	-0.021	0.126
311	ENSMUSG00000055762	Eef1d	-0.097	0.655	-0.27	-0.096	0.392
312	ENSMUSG00000006782	Cnp	-0.153	0.151	0.001	-0.159	0.019
313	ENSMUSG00000028673	Fuca1	-0.028	0.839	-0.095	-0.114	-0.146
314	ENSMUSG00000050732	Vamp8	-0.108	0.705	-0.206	-0.131	0.58
315	ENSMUSG00000051234	Rnf7	0.185	0.217	-0.322	0.124	0.15
316	ENSMUSG00000022949	Clic6	-0.082	0.986	-0.183	0.03	-0.045
317	ENSMUSG00000062683	Atp5g2	0.035	0.098	0.308	-0.161	-0.024
318	ENSMUSG00000024026	Glo1	0.061	0.082	-0.105	-0.064	0.202
319	ENSMUSG00000017723	Wfdc2	-0.039	0.983	-0.145	-0.072	-0.037
320	ENSMUSG00000045886	Gm9803	0.258	0.156	0.114	-0.253	-0.123
321	ENSMUSG00000002014	Ssr4	0.225	0.161	-0.093	-0.11	0.068
322	ENSMUSG00000025350	Rdh5	-0.048	0.92	-0.184	0.048	0.126
323	ENSMUSG00000008036	Ap2s1	0.657	-0.049	-0.435	-0.132	0.174
324	ENSMUSG00000038776	Ephx1	-0.037	0.876	0.023	-0.158	-0.084
325	ENSMUSG00000078656	Vps25	-0.026	0.483	-0.159	-0.057	0.244
326	ENSMUSG00000037894	H2afz	0.175	-0.269	0.199	0.077	0.03
327	ENSMUSG00000017754	Pltp	-0.119	0.843	-0.092	0.022	-0.083
328	ENSMUSG00000020186	Csrp2	-0.014	0.954	-0.132	-0.091	-0.049
329	ENSMUSG00000019923	Zwint	0.281	-0.176	-0.403	-0.033	0.582
330	ENSMUSG00000030884	Uqcrc2	0.241	0.096	-0.156	-0.16	0.195
331	ENSMUSG00000030086	Chchd6	0.486	0.141	-0.041	-0.139	-0.246
332	ENSMUSG00000005354	Txn2	0.1	0.135	0.345	0.131	-0.441
333	ENSMUSG00000028998	Tomm7	-0.007	0.064	0.28	-0.206	-0.363
334	ENSMUSG00000024048	Myl12a	-0.051	0.782	-0.217	-0.159	0.137
335	ENSMUSG00000033940	Brk1	0.291	-0.22	0.425	-0.271	-0.263
336	ENSMUSG00000021040	Slirp	-0.005	0.078	-0.21	0.125	0.042
337	ENSMUSG00000029649	Pomp	0.351	0.068	-0.377	-0.251	-0.354
338	ENSMUSG00000039530	Tusc3	-0.036	0.004	0.542	-0.077	-0.04
339	ENSMUSG00000006356	Crip2	0.014	0.105	0.248	0.001	0.251
340	ENSMUSG00000021917	Spcs1	0.236	-0.191	0.079	0.041	-0.027
341	ENSMUSG00000064068	Mtx1	0.16	0.29	-0.075	0.032	-0.251
342	ENSMUSG00000058672	Tubb2a	0.416	-0.118	-0.661	0.179	0.118
343	ENSMUSG00000030654	Arl6ip1	0.327	0.4	-0.35	-0.209	-0.145
344	ENSMUSG00000026701	Prdx6	0.209	-0.091	0.379	-0.251	-0.094
345	ENSMUSG00000062580	Timm17a	0.144	0.306	-0.325	-0.098	0.535
346	ENSMUSG00000018858	Ict1	0.181	0.353	-0.257	0.211	-0.256
347	ENSMUSG00000062070	Pgk1	0.556	-0.151	-0.196	-0.181	-0.155
348	ENSMUSG00000030647	Ndufc2	0.138	0.102	-0.278	-0.289	-0.165
349	ENSMUSG00000020377	Ltc4s	-0.042	0.978	-0.127	-0.097	-0.049
350	ENSMUSG00000025151	Maged1	-0.135	-0.129	-0.238	0.396	0.042
351	ENSMUSG00000028964	Park7	-0.012	0.109	0.228	-0.204	0.179
352	ENSMUSG00000036256	Igfbp7	0.019	0.927	-0.255	-0.012	-0.078
353	ENSMUSG00000028393	Alad	0.211	0.519	-0.233	-0.125	-0.203
354	ENSMUSG00000033916	Chmp2a	-0.004	0.085	0.244	-0.159	-0.165
355	ENSMUSG00000073888	Ccl27a	0.711	0.004	-0.266	-0.288	-0.151
356	ENSMUSG00000001794	Capns1	0.162	0.083	-0.417	-0.003	0.726
357	ENSMUSG00000057411	Fam173a	0.423	0.251	-0.654	0.124	-0.173
358	ENSMUSG00000023043	Krt18	-0.041	0.99	-0.162	-0.064	-0.033
359	ENSMUSG00000005566	Trim28	0.303	0.192	-0.269	-0.443	0.356
360	ENSMUSG00000031840	Rab3a	0.762	-0.243	-0.43	-0.224	-0.066
361	ENSMUSG00000005447	Pafah1b3	0.203	0.655	-0.456	0.053	0.459
362	ENSMUSG00000058927	Gm10053	0.565	-0.223	-0.036	-0.27	-0.193
363	ENSMUSG00000029621	Arpc1a	-0.01	0.008	0.229	0.332	-0.441
364	ENSMUSG00000017760	Ctsa	0.096	0.67	-0.141	-0.133	-0.214
365	ENSMUSG00000026833	Olfm1	0.901	-0.06	-0.591	-0.151	0.034
366	ENSMUSG00000055302	Mrfap1	-0.132	-0.245	0.389	-0.075	-0.087
367	ENSMUSG00000058488	Kl	-0.038	0.997	-0.147	-0.071	-0.036
368	ENSMUSG00000059278	Naa38	-0.112	-0.21	0.36	0.219	-0.007
369	ENSMUSG00000042675	Ypel3	0.466	0.129	-0.264	-0.256	-0.077
370	ENSMUSG00000028478	Clta	0.566	-0.139	-0.062	-0.152	0.071
371	ENSMUSG00000003363	Pld3	0.309	-0.037	0.205	-0.135	-0.195
372	ENSMUSG00000005054	Cstb	0.01	0.25	0.279	-0.319	-0.231
373	ENSMUSG00000004771	Rab11a	0.207	0.235	-0.284	-0.024	0.358
374	ENSMUSG00000058254	Tspan7	0.504	-0.382	0.023	-0.204	0.268
375	ENSMUSG00000021939	Ctsb	0.344	0.393	0.007	-0.269	0.145
376	ENSMUSG00000037032	Apbb1	0.736	0.024	-0.317	-0.143	-0.117
377	ENSMUSG00000034165	Ccnd3	0	0.724	-0.327	0.286	0.247
378	ENSMUSG00000032383	Ppib	0.375	0.174	-0.094	-0.226	-0.062
379	ENSMUSG00000015575	Atp6v0e	0.007	0.582	0.014	-0.058	-0.033
380	ENSMUSG00000006315	Tmem147	0.302	-0.052	-0.143	0.372	-0.062
381	ENSMUSG00000036880	Acaa2	-0.107	0.786	-0.004	-0.123	-0.134
382	ENSMUSG00000027566	Psma7	0.439	-0.012	-0.216	-0.02	-0.326
383	ENSMUSG00000028609	Magoh	-0.066	0.405	0.009	-0.057	0.493
384	ENSMUSG00000019689	1110001J03Rik	0.182	0.153	-0.402	0.42	0.006
385	ENSMUSG00000027131	Emc4	0.41	-0.146	-0.015	-0.069	0.086
386	ENSMUSG00000041203	2310036O22Rik	0.385	0.137	-0.027	0.199	-0.314
387	ENSMUSG00000022174	Dad1	0.404	0.11	-0.055	-0.237	-0.425
388	ENSMUSG00000001175	Calm1	0.613	-0.277	-0.083	0.065	-0.179
389	ENSMUSG00000094724	Rnaset2b	-0.099	0.749	-0.325	0.038	0.386
390	ENSMUSG00000002319	Ipo4	0.098	0.109	-0.033	-0.079	-0.047
391	ENSMUSG00000016344	Ppdpf	-0.136	0.289	-0.184	0.243	-0.265
392	ENSMUSG00000001525	Tubb5	0.5	-0.099	-0.23	0.05	-0.116
393	ENSMUSG00000007564	Ppp2r1a	0.397	-0.262	-0.063	-0.118	0.168
394	ENSMUSG00000021577	Sdha	0.011	0.383	0.04	0.015	-0.227
395	ENSMUSG00000020708	Psmc5	0.315	0.199	-0.07	-0.25	-0.019
396	ENSMUSG00000029810	Tmem176b	0.266	0.496	-0.27	-0.112	-0.162
397	ENSMUSG00000087260	Lamtor5	0.115	0.234	-0.047	0.343	-0.264
398	ENSMUSG00000015149	Sirt2	0.16	0.259	-0.101	-0.246	-0.113
399	ENSMUSG00000071074	Yipf3	0.342	0.162	-0.377	0.052	0.268
400	ENSMUSG00000020048	Hsp90b1	-0.026	0.544	-0.28	-0.19	0.307
401	ENSMUSG00000071658	Gng3	0.73	-0.095	-0.672	0.073	-0.118
402	ENSMUSG00000035048	Anapc13	-0.2	0.168	0.453	-0.024	-0.216
403	ENSMUSG00000031622	Sin3b	-0.068	0.421	0.11	0.229	0.222
404	ENSMUSG00000002332	Dhrs1	0.327	0.311	-0.441	0.317	-0.172
405	ENSMUSG00000038803	Ost4	0.167	0.282	-0.383	0.085	0.141
406	ENSMUSG00000030538	Cib1	0.011	0.521	-0.264	-0.204	0.199
407	ENSMUSG00000055681	Cope	0.262	0.02	-0.365	-0.226	0.278
408	ENSMUSG00000102252	Snrpn	0.665	-0.232	-0.489	-0.163	0.07
409	ENSMUSG00000020432	Tcn2	-0.009	0.873	-0.227	0.062	-0.091
410	ENSMUSG00000074457	S100a16	-0.127	0.111	-0.286	0.224	0.392
411	ENSMUSG00000021981	Cab39l	-0.05	0.981	-0.145	-0.026	-0.059
412	ENSMUSG00000021024	Psma6	0.18	0.044	-0.443	-0.115	0.274
413	ENSMUSG00000022892	App	0.308	-0.209	-0.115	-0.159	0.57
414	ENSMUSG00000042079	Hnrnpf	-0.035	0.725	-0.282	0.272	-0.149
415	ENSMUSG00000025580	Eif4a3	-0.203	0.141	0.451	0.202	-0.254
416	ENSMUSG00000036372	Tmem258	-0.278	0.167	-0.088	0.075	0.116
417	ENSMUSG00000032336	Nptn	-0.322	-0.095	0.234	-0.138	-0.251
418	ENSMUSG00000019362	D8Ertd738e	0.451	0.003	-0.069	-0.085	-0.333
419	ENSMUSG00000020225	Tmbim4	0.466	0.168	-0.132	-0.37	-0.265
420	ENSMUSG00000058076	Sdhc	0.059	0.023	0.207	0.117	0.287
421	ENSMUSG00000028798	Eif3i	0.52	-0.124	-0.191	0.143	-0.226
422	ENSMUSG00000022427	Tomm22	0.206	0.169	0.041	-0.061	0.334
423	ENSMUSG00000052738	Suclg1	0.178	-0.019	0.193	-0.034	-0.016
424	ENSMUSG00000028603	Scp2	0.203	0.07	0.115	0.084	-0.07
425	ENSMUSG00000020849	Ywhae	0.199	-0.333	-0.047	0.27	-0.058
426	ENSMUSG00000019370	Calm3	0.476	0.105	-0.17	-0.174	0.052
427	ENSMUSG00000078713	Tomm5	0.467	-0.101	-0.008	-0.078	0.103
428	ENSMUSG00000015094	Npdc1	0.493	-0.146	-0.222	0.023	0.278
429	ENSMUSG00000004070	Hmox2	0.211	0.25	0.035	-0.046	-0.205
430	ENSMUSG00000001847	Rac1	-0.117	0.203	-0.03	-0.04	-0.232
431	ENSMUSG00000034994	Eef2	0.259	0.129	0.031	0.158	0.024
432	ENSMUSG00000053317	Sec61b	-0.081	0.439	0.015	0.001	-0.174
433	ENSMUSG00000002477	Snrpd1	0.03	0.266	-0.171	0.23	-0.23
434	ENSMUSG00000041126	H2afv	-0.33	0.344	0.044	-0.024	-0.013
435	ENSMUSG00000096215	Smim22	-0.022	0.99	-0.185	-0.052	-0.027
436	ENSMUSG00000032554	Trf	-0.088	0.029	0.175	-0.292	0.039
437	ENSMUSG00000027602	Map1lc3a	0.697	0.239	-0.497	-0.193	-0.017
438	ENSMUSG00000042541	Shfm1	-0.125	0.21	0.438	-0.049	-0.233
439	ENSMUSG00000028029	Aimp1	0.092	0.44	-0.098	0.23	-0.27
440	ENSMUSG00000026526	Fh1	0.261	0.161	-0.348	-0.048	-0.104
441	ENSMUSG00000074754	Gm561	0.172	0.153	-0.167	0.127	-0.267
442	ENSMUSG00000038286	Bphl	0.032	0.392	0.127	-0.13	-0.17
443	ENSMUSG00000021486	Prelid1	0.248	-0.096	0.171	-0.032	0.278
444	ENSMUSG00000026179	Pnkd	0.297	0.217	-0.003	-0.14	-0.227
445	ENSMUSG00000030591	Psmd8	0.48	-0.042	-0.064	-0.262	0.321
446	ENSMUSG00000021114	Atp6v1d	0.539	-0.072	-0.067	-0.188	-0.277
447	ENSMUSG00000026223	Itm2c	-0.308	-0.31	0.152	0.379	0.181
448	ENSMUSG00000050822	Slc29a4	-0.009	0.99	-0.169	-0.078	-0.041
449	ENSMUSG00000036398	Ppp1r11	0.175	0.075	-0.118	-0.146	0.129
450	ENSMUSG00000006024	Napa	0.588	-0.071	0.053	-0.037	-0.232
451	ENSMUSG00000002395	Use1	0.235	0.128	-0.061	0.211	-0.315
452	ENSMUSG00000031451	Gas6	0.046	0.866	-0.223	-0.215	0.09
453	ENSMUSG00000016024	Lbp	-0.018	0.997	-0.173	-0.064	-0.033
454	ENSMUSG00000021546	Hnrnpk	0.016	0.04	-0.034	0.104	-0.26
455	ENSMUSG00000033685	Ucp2	-0.03	0.792	-0.171	-0.14	-0.089
456	ENSMUSG00000060591	Ifitm2	0.023	0.753	-0.096	-0.169	-0.088
457	ENSMUSG00000029064	Gnb1	0.541	-0.107	-0.108	-0.048	-0.076
458	ENSMUSG00000061104	Gm10094	0.264	0.142	-0.253	0.264	-0.31
459	ENSMUSG00000025260	Hsd17b10	0.023	0.521	-0.133	0.303	-0.243
460	ENSMUSG00000048450	Msx1	-0.042	0.991	-0.153	-0.069	-0.036
461	ENSMUSG00000025499	Hras	-0.295	-0.011	0.542	-0.12	-0.014
462	ENSMUSG00000090592	Gm17571	-0.009	0.172	0.055	0.35	-0.086
463	ENSMUSG00000007850	Hnrnph1	-0.36	-0.082	0.248	0.073	-0.089
464	ENSMUSG00000038526	Car14	-0.049	0.844	-0.164	-0.129	-0.066
465	ENSMUSG00000017188	Coa3	0.463	-0.032	-0.55	0.112	0.346
466	ENSMUSG00000024851	Pitpnm1	0.215	0.087	-0.046	0.136	-0.115
467	ENSMUSG00000079508	Apoo	0.088	0.278	-0.083	-0.102	-0.254
468	ENSMUSG00000031425	Plp1	-0.049	-0.06	-0.121	-0.13	0.036
469	ENSMUSG00000071655	Ubxn1	0.122	0.197	0.169	0.075	-0.324
470	ENSMUSG00000028851	Nudc	0.242	-0.017	0.097	-0.272	0.352
471	ENSMUSG00000006005	Tpr	0.126	0.33	-0.059	-0.189	-0.219
472	ENSMUSG00000032966	Fkbp1a	-0.179	-0.283	0.043	0.534	-0.165
473	ENSMUSG00000019659	Ccdc12	0.133	0.39	0.006	-0.102	-0.249
474	ENSMUSG00000006095	Tbcb	0.667	-0.039	-0.29	-0.018	-0.31
475	ENSMUSG00000015932	Dstn	0.453	0.092	-0.322	-0.015	0.006
476	ENSMUSG00000029864	Gstk1	-0.029	0.706	-0.109	-0.14	-0.132
477	ENSMUSG00000073435	Nme3	-0.055	0.032	0.393	-0.155	-0.323
478	ENSMUSG00000019432	Ddx39b	0.181	0.303	0.151	0.248	-0.142
479	ENSMUSG00000021760	Gpx8	-0.073	0.976	-0.169	-0.036	-0.045
480	ENSMUSG00000033161	Atp1a1	0.706	0.161	-0.363	-0.2	-0.178
481	ENSMUSG00000024758	Rtn3	0.54	-0.128	-0.535	0	0.492
482	ENSMUSG00000028962	Slc4a2	-0.006	0.971	-0.173	-0.106	-0.057
483	ENSMUSG00000027533	Fabp5	0.262	-0.086	0.291	-0.354	-0.318
484	ENSMUSG00000051355	Commd1	-0.013	0.395	0.046	0.011	-0.025
485	ENSMUSG00000024387	Csnk2b	0.339	-0.073	-0.202	-0.106	-0.225
486	ENSMUSG00000021957	Tkt	-0.009	0.765	-0.283	-0.066	0.258
487	ENSMUSG00000025825	Iscu	0.269	0.31	-0.01	0.216	-0.234
488	ENSMUSG00000031007	Atp6ap2	0.309	0.084	-0.524	-0.016	0.005
489	ENSMUSG00000006717	Acot13	0.493	-0.115	-0.232	-0.072	-0.24
490	ENSMUSG00000059355	Wdr83os	0.109	0.096	-0.027	-0.31	-0.196
491	ENSMUSG00000039067	Psmd7	0.381	0.35	-0.252	-0.274	0.427
492	ENSMUSG00000036169	Sostdc1	-0.042	0.991	-0.178	-0.061	-0.033
493	ENSMUSG00000001642	Akr1b3	-0.262	0.191	-0.032	0.32	-0.027
494	ENSMUSG00000060019	Gm10073	-0.215	-0.129	0.338	-0.242	0.06
495	ENSMUSG00000026500	Cox20	-0.363	0.219	0.021	0.028	0.244
496	ENSMUSG00000068290	Ddrgk1	0.192	0.257	0.019	-0.313	-0.291
497	ENSMUSG00000078812	Eif5a	0.207	-0.181	-0.137	0.386	-0.244
498	ENSMUSG00000022090	Pdlim2	-0.018	0.255	-0.058	-0.041	-0.077
499	ENSMUSG00000021196	Pfkp	0.378	0.209	-0.342	-0.051	0.145
500	ENSMUSG00000023010	Tmbim6	-0.053	0.314	0.124	-0.005	-0.15
501	ENSMUSG00000035960	Apex1	-0.063	0.238	-0.045	0.135	0.038
502	ENSMUSG00000064220	Hist2h2aa2	-0.129	0.913	-0.065	-0.148	-0.08
503	ENSMUSG00000017734	Dbndd2	-0.252	-0.004	0.219	-0.233	0.31
504	ENSMUSG00000021996	Esd	0.207	0.09	-0.113	-0.395	0.302
505	ENSMUSG00000021764	Ndufs4	-0.015	0.038	0.288	0.056	-0.313
506	ENSMUSG00000024844	Banf1	0.117	-0.039	0.293	-0.079	-0.173
507	ENSMUSG00000024856	Cdk2ap2	-0.158	0.356	-0.042	0.439	-0.204
508	ENSMUSG00000019804	Snx3	0.217	-0.196	0.185	0.03	0.002
509	ENSMUSG00000031683	Lsm6	-0.207	0.053	0.32	-0.001	-0.148
510	ENSMUSG00000006058	Snf8	0.141	-0.092	-0.036	0.322	0.071
511	ENSMUSG00000058833	2810428I15Rik	0.346	0.127	-0.137	-0.193	-0.298
512	ENSMUSG00000009894	Snap47	0.649	-0.141	-0.433	-0.091	0.308
513	ENSMUSG00000037822	Smim14	-0.173	0.14	0.158	0.29	-0.178
514	ENSMUSG00000033475	Tomm6	0.262	0.121	-0.223	-0.071	-0.274
515	ENSMUSG00000022018	Rgcc	0.13	0.299	-0.186	0.18	-0.177
516	ENSMUSG00000024847	Aip	0.266	0.097	-0.261	0.074	0.004
517	ENSMUSG00000027944	Hax1	0.306	0.303	-0.337	-0.06	-0.016
518	ENSMUSG00000051695	Pcbp1	0.432	0.04	-0.063	-0.293	0.093
519	ENSMUSG00000029038	Ssu72	0.378	-0.021	-0.228	0.191	0.21
520	ENSMUSG00000053398	Phgdh	0.112	0.604	-0.13	-0.059	0.068
521	ENSMUSG00000039195	1110008P14Rik	0.82	-0.102	-0.435	-0.183	-0.136
522	ENSMUSG00000018574	Acadvl	-0.099	0.605	-0.001	-0.013	-0.188
523	ENSMUSG00000068220	Lgals1	0.346	0.662	-0.314	-0.165	-0.088
524	ENSMUSG00000031813	Mvb12a	0.345	0.63	-0.365	0.026	-0.128
525	ENSMUSG00000021771	Vdac2	0.446	-0.067	-0.168	-0.051	-0.039
526	ENSMUSG00000049760	2410015M20Rik	0.18	0.005	-0.233	0.28	-0.186
527	ENSMUSG00000036594	H2-Aa	-0.041	0.956	-0.216	0.06	-0.043
528	ENSMUSG00000063856	Gpx1	-0.273	-0.195	0.622	-0.082	0.105
529	ENSMUSG00000031838	Ifi30	0.003	0.979	-0.194	-0.073	-0.038
530	ENSMUSG00000096255	Dynlt1b	0.138	0.288	-0.033	-0.037	-0.186
531	ENSMUSG00000030603	Psmc4	0.231	0.188	-0.055	0.131	0.212
532	ENSMUSG00000028779	Pef1	0.398	0.078	0.099	-0.195	-0.208
533	ENSMUSG00000089847	Timm10b	0.324	0.169	-0.097	-0.318	0.445
534	ENSMUSG00000036854	Hspb6	0.084	0.802	-0.317	0.002	-0.071
535	ENSMUSG00000001924	Uba1	0.355	-0.07	-0.128	0.098	0.177
536	ENSMUSG00000031556	Tm2d2	0.149	0.067	-0.204	0.406	0.105
537	ENSMUSG00000031516	Dctn6	0.007	0.035	-0.144	0.103	0.418
538	ENSMUSG00000027500	Stmn2	0.401	-0.069	-0.729	0.262	0.417
539	ENSMUSG00000042043	Tbca	-0.076	-0.032	0.092	-0.036	-0.348
540	ENSMUSG00000053898	Ech1	-0.173	0.114	0.123	0.277	0.077
541	ENSMUSG00000019810	Fuca2	-0.227	0.521	0.072	-0.189	0.147
542	ENSMUSG00000028447	Dctn3	0.51	-0.237	-0.022	-0.239	0.226
543	ENSMUSG00000007570	Fance	-0.068	0.43	-0.123	0.239	-0.12
544	ENSMUSG00000038812	Trmt112	0.317	0.084	-0.497	0.209	0.155
545	ENSMUSG00000031167	Rbm3	0.648	0.035	-0.356	-0.172	-0.17
546	ENSMUSG00000029430	Ran	0.388	-0.07	-0.358	0.149	0.094
547	ENSMUSG00000019738	Polr2i	0.285	0.117	-0.077	-0.27	-0.296
548	ENSMUSG00000029364	Wsb2	0.573	0.01	-0.067	-0.144	-0.129
549	ENSMUSG00000021576	Pdcd6	0.083	0.166	0.136	0.008	-0.067
550	ENSMUSG00000004667	Polr2e	0.232	0.034	-0.205	0.369	-0.294
551	ENSMUSG00000030663	1110004F10Rik	-0.002	0.091	-0.164	0.042	0.055
552	ENSMUSG00000060675	Pla2g16	-0.047	0.518	-0.071	-0.279	0.494
553	ENSMUSG00000032301	Psma4	-0.061	-0.081	0.16	-0.054	0.146
554	ENSMUSG00000026568	Mpc2	0.62	-0.139	-0.242	-0.195	-0.043
555	ENSMUSG00000027570	Col9a3	-0.135	0.609	-0.23	0.43	-0.086
556	ENSMUSG00000022884	Eif4a2	0.093	-0.27	-0.155	-0.031	0.518
557	ENSMUSG00000054091	1810037I17Rik	0.087	0.254	-0.261	0.13	0.121
558	ENSMUSG00000026421	Csrp1	0.112	0.054	0.107	-0.167	-0.106
559	ENSMUSG00000002804	Nudt14	0.37	0.706	-0.335	-0.184	-0.122
560	ENSMUSG00000001025	S100a6	-0.006	0.454	-0.123	-0.152	0.318
561	ENSMUSG00000018559	Ctdnep1	0.091	0.148	0.108	0.007	0.007
562	ENSMUSG00000031505	Carkd	0.262	0.359	-0.525	0.37	-0.247
563	ENSMUSG00000025609	Mkln1	-0.168	0.533	-0.176	0.081	-0.134
564	ENSMUSG00000032288	Imp3	-0.18	0.394	0.066	0.266	-0.32
565	ENSMUSG00000026750	Psmb7	0.077	0.151	-0.126	-0.177	0.165
566	ENSMUSG00000033585	Ndn	-0.019	-0.144	-0.371	0.321	0.123
567	ENSMUSG00000034467	Dynlrb2	0	0.988	-0.196	-0.057	-0.029
568	ENSMUSG00000029463	Fam216a	0.193	0.162	-0.2	-0.224	-0.096
569	ENSMUSG00000022436	Sh3bp1	0.19	-0.068	-0.195	0.011	0.39
570	ENSMUSG00000020496	Rnf187	0.152	-0.197	-0.02	0.004	-0.057
571	ENSMUSG00000025917	Cops5	0.225	0.139	0.18	-0.062	-0.34
572	ENSMUSG00000000215	Ins2	-0.026	0.991	-0.178	-0.056	-0.029
573	ENSMUSG00000026969	Fam166a	0.047	0.564	-0.134	-0.066	-0.09
574	ENSMUSG00000059447	Hadhb	0.087	0.183	-0.307	-0.155	0.922
575	ENSMUSG00000055850	Rnf181	0.102	0.162	-0.043	0.15	-0.209
576	ENSMUSG00000028691	Prdx1	-0.179	0.025	-0.072	0.341	-0.092
577	ENSMUSG00000037971	1110032A03Rik	0.168	0.359	0.012	0.152	-0.216
578	ENSMUSG00000019494	Cops6	0.113	-0.063	0.143	0.248	-0.095
579	ENSMUSG00000031428	Zcchc18	0.023	0.043	-0.065	0.147	-0.177
580	ENSMUSG00000026664	Phyh	0.607	0.218	-0.645	-0.176	0.276
581	ENSMUSG00000003955	Fam162a	-0.036	0.003	0.506	-0.268	-0.365
582	ENSMUSG00000029017	Pmpcb	0.061	0.324	-0.097	0.19	-0.252
583	ENSMUSG00000022548	Apod	-0.053	0.063	-0.052	-0.176	0.052
584	ENSMUSG00000037916	Ndufv1	0.542	-0.081	-0.076	-0.206	-0.102
585	ENSMUSG00000018677	Slc25a39	0.404	0.212	-0.457	-0.079	0.39
586	ENSMUSG00000030605	Mfge8	0.269	0.331	-0.088	-0.221	-0.131
587	ENSMUSG00000059796	Eif4a1	-0.157	0.071	-0.05	0.668	0.019
588	ENSMUSG00000004788	Eif2b2	0.049	0.323	-0.029	0.007	-0.282
589	ENSMUSG00000095687	Rnaset2a	0.167	0.807	-0.299	-0.092	0.241
590	ENSMUSG00000053192	Mllt11	0.653	-0.184	-0.465	-0.071	0.184
591	ENSMUSG00000024194	Cuta	0.22	-0.026	-0.174	0.092	-0.119
592	ENSMUSG00000013698	Pea15a	0.544	-0.035	-0.43	-0.108	0.075
593	ENSMUSG00000002660	Clpp	0.111	0.065	-0.102	0.071	0.071
594	ENSMUSG00000013701	Timm23	0.32	0.163	-0.204	-0.138	-0.129
595	ENSMUSG00000031819	Emc8	-0.148	0.208	0.357	0.115	-0.201
596	ENSMUSG00000021951	N6amt2	-0.133	0.138	0.194	0.127	-0.284
597	ENSMUSG00000028837	Psmb2	0.267	-0.173	0.315	-0.083	-0.264
598	ENSMUSG00000066407	Gm10263	-0.286	0.094	0.143	0.139	-0.182
599	ENSMUSG00000007872	Id3	-0.165	0.384	0.063	-0.205	-0.108
600	ENSMUSG00000047721	Bola2	-0.131	0.078	0	0.017	-0.015
601	ENSMUSG00000057113	Npm1	0.187	-0.147	-0.15	0.02	0.614
602	ENSMUSG00000022312	Eif3h	0.402	-0.187	-0.47	0.021	-0.009
603	ENSMUSG00000010064	Slc38a3	0.036	0.568	0.102	-0.13	-0.268
604	ENSMUSG00000025130	P4hb	-0.134	0.253	0.354	-0.064	-0.131
605	ENSMUSG00000060962	Dmkn	-0.368	0.197	0.657	-0.057	-0.142
606	ENSMUSG00000041028	Ghitm	0.255	-0.083	0.054	-0.095	-0.258
607	ENSMUSG00000018648	Dusp14	0.4	0.011	0.364	-0.254	-0.146
608	ENSMUSG00000020873	Slc35b1	0.279	0.359	0.018	-0.174	-0.27
609	ENSMUSG00000019087	Atp6ap1	0.32	-0.016	-0.367	0.028	0.44
610	ENSMUSG00000024403	Atp6v1g2	0.818	-0.197	-0.409	-0.192	-0.126
611	ENSMUSG00000026958	Dpp7	0.04	0.493	0.005	0.179	-0.173
612	ENSMUSG00000029309	Sparcl1	0.748	-0.218	-0.693	0.027	0.057
613	ENSMUSG00000071653	1810009A15Rik	-0.019	0.517	-0.043	0.017	-0.176
614	ENSMUSG00000059040	Eno1b	0.373	0.048	-0.194	0.056	0.124
615	ENSMUSG00000023367	Tmem176a	0.176	0.538	-0.203	-0.154	-0.146
616	ENSMUSG00000024425	Ndfip1	0.304	0.121	-0.512	0.125	0.187
617	ENSMUSG00000014504	Srp19	0.319	0.117	-0.291	0.021	-0.194
618	ENSMUSG00000047187	Rab2a	0.208	-0.05	-0.333	-0.023	0.689
619	ENSMUSG00000047617	BC029214	0.293	0.008	-0.197	0.308	-0.285
620	ENSMUSG00000042747	Krtcap2	0.159	-0.103	-0.034	-0.114	-0.374
621	ENSMUSG00000059824	Dbp	-0.305	0.04	0.609	-0.329	0.213
622	ENSMUSG00000034353	Ramp1	0.209	-0.015	0.443	-0.36	-0.359
623	ENSMUSG00000027805	Pfn2	0.209	-0.227	-0.449	0.471	-0.044
624	ENSMUSG00000024909	Efemp2	0.041	0.86	-0.327	0.194	-0.084
625	ENSMUSG00000079037	Prnp	0.611	-0.166	-0.414	-0.083	-0.072
626	ENSMUSG00000066026	Dhrs3	0.225	0.743	-0.33	-0.144	-0.104
627	ENSMUSG00000015291	Gdi1	0.406	-0.186	-0.381	0.162	0.124
628	ENSMUSG00000040562	Gstm2	-0.109	0.888	-0.114	-0.099	-0.051
629	ENSMUSG00000030417	Pdcd5	-0.155	0.007	0.052	0.048	-0.044
630	ENSMUSG00000020719	Ddx5	-0.439	-0.123	0.293	0.313	-0.122
631	ENSMUSG00000037049	Smpd1	0.293	0.264	-0.091	-0.221	0.335
632	ENSMUSG00000035585	Tsen34	-0.105	0.113	0.063	0.351	0.031
633	ENSMUSG00000047547	Cltb	0.176	0.161	-0.244	0.46	-0.267
634	ENSMUSG00000001666	Ddt	0.245	-0.03	-0.091	-0.03	-0.247
635	ENSMUSG00000032431	Crtap	0.013	0.926	-0.152	-0.102	-0.052
636	ENSMUSG00000060152	Pop5	0.357	-0.156	0.124	-0.258	-0.232
637	ENSMUSG00000063576	Klhdc3	0.59	0.133	-0.227	-0.169	-0.228
638	ENSMUSG00000046516	Cox17	-0.313	-0.246	0.043	0.27	-0.231
639	ENSMUSG00000020778	Ten1	0.211	0.007	-0.113	0.026	0.347
640	ENSMUSG00000030541	Idh2	-0.083	0.497	-0.268	0.239	-0.021
641	ENSMUSG00000022257	Laptm4b	0.593	0.031	-0.562	0.148	0.25
642	ENSMUSG00000022658	Tagln3	0.73	-0.118	-0.586	-0.109	0.166
643	ENSMUSG00000002812	Flii	0.28	0.369	-0.24	0	-0.175
644	ENSMUSG00000010307	Tmem86a	0.046	0.729	0.138	-0.203	-0.118
645	ENSMUSG00000079478	Sssca1	0.147	0.211	0.156	-0.149	-0.014
646	ENSMUSG00000045257	Morn2	0.158	0.668	-0.252	-0.171	-0.118
647	ENSMUSG00000001100	Poldip2	0.389	0.386	-0.18	0.057	-0.234
648	ENSMUSG00000040466	Blvrb	0.104	0.381	-0.036	-0.311	-0.189
649	ENSMUSG00000078572	1810043H04Rik	-0.036	0.133	0.455	-0.226	-0.287
650	ENSMUSG00000035964	Tmem59l	0.782	-0.12	-0.342	-0.159	0.072
651	ENSMUSG00000027746	Ufm1	0.049	0.483	0.142	-0.16	-0.104
652	ENSMUSG00000004364	Cul3	-0.129	0.248	-0.122	-0.175	-0.166
653	ENSMUSG00000071649	B3gat3	0.611	0.087	-0.561	-0.193	0.099
654	ENSMUSG00000003235	Eif2b5	0.09	0.558	-0.127	-0.084	-0.207
655	ENSMUSG00000030822	Prr14	-0.118	0.687	-0.124	0.204	-0.149
656	ENSMUSG00000044709	Gemin7	0.462	0.235	-0.257	-0.052	-0.222
657	ENSMUSG00000026411	Tmem9	0.285	0.278	-0.444	-0.042	-0.235
658	ENSMUSG00000022681	Ntan1	0.27	0.038	-0.263	-0.072	0.239
659	ENSMUSG00000030291	Med21	0.101	0.049	-0.277	-0.361	0.049
660	ENSMUSG00000022820	Ndufb4	-0.001	0.081	-0.16	-0.301	0.359
661	ENSMUSG00000021792	Fam213a	0.025	0.325	-0.235	0.109	0.505
662	ENSMUSG00000001472	Tcf25	0.785	-0.107	-0.369	-0.243	-0.13
663	ENSMUSG00000040795	Iqcc	-0.148	0.465	-0.095	0.337	-0.133
664	ENSMUSG00000025468	Caly	-0.334	-0.253	0.384	0.125	0.131
665	ENSMUSG00000051483	Cbr1	0.382	0.205	0.073	-0.319	-0.231
666	ENSMUSG00000032366	Tpm1	0.142	0.013	0.207	0.055	-0.255
667	ENSMUSG00000020444	Guk1	0.298	-0.196	0.189	-0.122	-0.267
668	ENSMUSG00000041035	Dpcd	0.277	0.211	-0.3	0.266	-0.2
669	ENSMUSG00000030042	Pole4	0.377	0.154	0.035	-0.234	0.025
670	ENSMUSG00000022283	Pabpc1	-0.285	-0.033	0.345	0.109	-0.067
671	ENSMUSG00000025466	Fuom	0.485	0.037	-0.179	-0.116	-0.253
672	ENSMUSG00000078350	Smim1	-0.047	0.647	0.017	-0.188	0.009
673	ENSMUSG00000037601	Nme1	0.558	-0.298	-0.19	0.188	-0.033
674	ENSMUSG00000057278	Snrpg	-0.002	-0.161	0.125	-0.014	-0.047
675	ENSMUSG00000039887	Alg14	0.235	0.581	-0.154	0.047	-0.15
676	ENSMUSG00000030579	Tyrobp	0.163	0.139	0.148	-0.181	-0.254
677	ENSMUSG00000036504	Phpt1	0.053	0.107	-0.365	0.163	0.282
678	ENSMUSG00000029723	Tsc22d4	-0.049	0.035	0.223	-0.154	0.165
679	ENSMUSG00000029616	Erp29	0.211	-0.094	-0.354	0.134	0.271
680	ENSMUSG00000020402	Vdac1	-0.02	-0.203	0.309	0.143	-0.215
681	ENSMUSG00000073676	Hspe1	-0.079	-0.268	0.297	0.058	-0.12
682	ENSMUSG00000079017	Ifi27l2a	-0.057	0.923	-0.097	-0.098	-0.05
683	ENSMUSG00000056941	Commd7	-0.07	0.364	0.031	-0.182	0.55
684	ENSMUSG00000005625	Psmd4	0.417	-0.029	-0.274	-0.315	-0.159
685	ENSMUSG00000027406	Idh3b	0.614	-0.246	-0.199	0.098	-0.028
686	ENSMUSG00000025968	Ndufs1	-0.023	-0.114	-0.37	0.042	0.496
687	ENSMUSG00000079480	Pin4	-0.183	0.315	0.06	-0.119	-0.123
688	ENSMUSG00000045160	Bola3	0.135	0.11	-0.14	0.221	-0.257
689	ENSMUSG00000032348	Gsta4	0.375	0.227	-0.16	-0.157	-0.151
690	ENSMUSG00000036114	Rpp25l	0.036	0.313	-0.1	0.351	-0.205
691	ENSMUSG00000077450	Rab11b	0.282	-0.104	0.188	0.094	0.055
692	ENSMUSG00000022051	Bnip3l	0.208	0.037	-0.166	0.228	-0.135
693	ENSMUSG00000015804	Med28	0.035	-0.283	0.07	-0.105	-0.106
694	ENSMUSG00000039128	Cdc123	-0.068	0.069	0.185	-0.119	-0.237
695	ENSMUSG00000020486	41155	0.181	-0.046	-0.244	-0.181	-0.084
696	ENSMUSG00000031447	Lamp1	0.293	-0.088	-0.098	-0.074	-0.097
697	ENSMUSG00000002102	Psmc3	0.373	-0.104	-0.217	0.088	-0.154
698	ENSMUSG00000037710	Cisd1	0.306	-0.185	0.025	-0.231	0.313
699	ENSMUSG00000029686	Cul1	0.482	0.17	-0.182	-0.348	0.054
700	ENSMUSG00000006699	Cdc42	-0.255	-0.204	-0.225	0.137	0.199
701	ENSMUSG00000066357	Wdr6	-0.085	0.298	-0.438	0.508	-0.086
702	ENSMUSG00000038717	Atp5l	0.095	-0.181	-0.068	0.102	-0.029
703	ENSMUSG00000002031	Ift46	0.198	0.215	-0.031	-0.056	-0.138
704	ENSMUSG00000027907	S100a11	-0.048	0.805	-0.195	0.113	-0.081
705	ENSMUSG00000040759	Cmtm5	-0.111	-0.085	-0.197	0.067	0.056
706	ENSMUSG00000019373	Cops3	0.2	0.118	-0.151	-0.074	0.353
707	ENSMUSG00000031068	Glrx3	0.118	0.157	-0.256	0.097	-0.119
708	ENSMUSG00000010095	Slc3a2	0.473	0.436	-0.383	-0.171	-0.251
709	ENSMUSG00000031776	Arl2bp	0.172	0.442	-0.453	-0.156	0.455
710	ENSMUSG00000071172	Srsf3	-0.103	0.153	-0.145	0.148	-0.196
711	ENSMUSG00000079477	Rab7	0.662	-0.129	-0.327	-0.183	0.042
712	ENSMUSG00000026649	1700009P17Rik	-0.033	0.989	-0.183	-0.042	-0.03
713	ENSMUSG00000031021	Tmem9b	0.335	0.025	0.054	0.172	-0.273
714	ENSMUSG00000064307	Lrrc51	-0.137	0.731	-0.092	0.15	-0.075
715	ENSMUSG00000003814	Calr	0.164	0.148	-0.054	0.063	-0.037
716	ENSMUSG00000030007	Cct7	0.535	-0.059	-0.155	-0.067	-0.367
717	ENSMUSG00000026888	Grb14	-0.106	0.217	-0.123	-0.137	-0.095
718	ENSMUSG00000028756	Pink1	0.472	-0.122	-0.09	-0.13	-0.077
719	ENSMUSG00000063065	Mapk3	0.063	-0.102	0.275	-0.183	0.009
720	ENSMUSG00000038412	Higd1a	0.247	0.086	-0.179	-0.072	-0.098
721	ENSMUSG00000090000	Ier3ip1	-0.186	0.065	0.206	0.167	0.41
722	ENSMUSG00000025289	Prdx4	0.242	0.34	-0.039	0.019	-0.196
723	ENSMUSG00000038034	Igsf8	0.559	-0.162	-0.312	-0.14	0.218
724	ENSMUSG00000037373	Ctbp1	0.39	0.262	-0.12	0.006	-0.326
725	ENSMUSG00000038722	Bud31	0.072	0.191	-0.017	-0.187	-0.236
726	ENSMUSG00000006050	Sra1	0.038	-0.058	0.239	-0.173	-0.344
727	ENSMUSG00000031767	Nudt7	-0.006	0.737	-0.037	-0.15	0.134
728	ENSMUSG00000047843	Bri3	-0.044	0.375	-0.097	0.22	-0.212
729	ENSMUSG00000091803	Cox16	0.03	0.052	-0.016	-0.037	0.557
730	ENSMUSG00000026021	Sumo1	0.067	-0.003	-0.493	0.145	-0.122
731	ENSMUSG00000025579	Gaa	-0.257	-0.032	-0.186	0.475	0.23
732	ENSMUSG00000040767	Snrnp25	0.233	0.142	-0.159	-0.138	-0.23
733	ENSMUSG00000031347	Cetn2	-0.018	0.259	-0.202	0.172	0.468
734	ENSMUSG00000030057	Cnbp	0.207	-0.218	0.28	-0.064	-0.336
735	ENSMUSG00000051435	Fhad1	-0.066	0.918	-0.123	-0.08	-0.047
736	ENSMUSG00000070473	Cldn3	-0.034	0.985	-0.201	-0.051	-0.03
737	ENSMUSG00000081534	Slc48a1	0.591	0.028	-0.493	-0.12	-0.022
738	ENSMUSG00000020297	Nsg2	-0.561	-0.18	0.584	0.157	0.077
739	ENSMUSG00000028773	Fabp3	0.541	-0.033	-0.603	-0.067	0.332
740	ENSMUSG00000047423	AI837181	0.286	0.453	-0.313	-0.063	0.024
741	ENSMUSG00000029462	Vps29	0.006	-0.083	-0.004	-0.076	0.489
742	ENSMUSG00000028295	Smim8	-0.262	0.094	0.002	0.455	0.319
743	ENSMUSG00000025156	Gps1	0.337	-0.119	0.005	-0.079	-0.226
744	ENSMUSG00000020485	Supt4a	0.322	-0.024	0.038	-0.145	-0.27
745	ENSMUSG00000016559	H3f3b	-0.172	-0.148	-0.152	0.536	0.098
746	ENSMUSG00000024610	Cd74	-0.04	0.895	-0.235	-0.101	0.305
747	ENSMUSG00000043445	Pgp	0.172	0.374	-0.197	-0.063	0.171
748	ENSMUSG00000071657	Bscl2	0.534	0.092	-0.248	-0.053	-0.223
749	ENSMUSG00000027942	4933434E20Rik	0.224	0.04	-0.105	-0.098	-0.015
750	ENSMUSG00000068739	Sars	0.518	0.265	-0.442	-0.244	-0.04
751	ENSMUSG00000020219	Timm13	0.4	-0.164	0.164	0	-0.247
752	ENSMUSG00000060538	Tmem219	-0.009	0.371	-0.007	0.117	0.025
753	ENSMUSG00000024132	Eci1	0.157	0.278	0.02	0.011	-0.137
754	ENSMUSG00000004268	Emg1	-0.035	0.038	0.345	-0.135	0.195
755	ENSMUSG00000030763	Lcmt1	0.002	0.064	0.099	-0.128	0.48
756	ENSMUSG00000044792	Isca1	0.449	-0.122	-0.03	-0.183	-0.136
757	ENSMUSG00000000253	Gmpr	0.041	0.083	0.345	-0.349	-0.3
758	ENSMUSG00000001105	Ift20	0.086	0.188	-0.093	-0.058	0.471
759	ENSMUSG00000041329	Atp1b2	0.223	0.017	-0.27	-0.064	-0.214
760	ENSMUSG00000006289	Osgep	0.418	0.167	-0.217	-0.371	-0.219
761	ENSMUSG00000006299	Aamp	0.113	0.008	-0.113	0.314	0.291
762	ENSMUSG00000038646	Fam103a1	0.466	0.192	-0.277	-0.012	-0.259
763	ENSMUSG00000022474	Pmm1	0.596	-0.162	-0.217	-0.18	0.175
764	ENSMUSG00000030934	Oat	0.04	0.279	-0.03	-0.268	0.339
765	ENSMUSG00000006728	Cdk4	-0.194	0.145	0.323	-0.051	-0.273
766	ENSMUSG00000022553	Maf1	0.27	0.014	0.235	-0.346	0.183
767	ENSMUSG00000018446	C1qbp	-0.245	0.148	0.138	-0.096	0.246
768	ENSMUSG00000019772	Vip	0.657	0.158	-0.342	-0.109	-0.055
769	ENSMUSG00000031342	Gpm6b	-0.281	-0.19	0.609	-0.049	-0.298
770	ENSMUSG00000025510	Cd151	0.03	0.869	-0.319	-0.148	-0.069
771	ENSMUSG00000028639	Ybx1	-0.336	0	0.316	-0.001	-0.314
772	ENSMUSG00000032575	Manf	0.426	0.04	-0.482	-0.166	0.194
773	ENSMUSG00000036578	Fxyd7	0.8	-0.064	-0.415	-0.247	-0.001
774	ENSMUSG00000040731	Eif4h	0.059	-0.241	0.216	0.243	-0.063
775	ENSMUSG00000027404	Snrpb	0.628	-0.108	-0.372	-0.225	-0.072
776	ENSMUSG00000020604	Arsg	-0.103	0.449	0.04	-0.153	-0.111
777	ENSMUSG00000025613	Cct8	0.153	0.056	-0.009	0.217	-0.193
778	ENSMUSG00000050705	2310061I04Rik	0.105	0.064	-0.304	0.142	0.246
779	ENSMUSG00000034341	Wbp2	0.688	-0.146	-0.383	0	-0.185
780	ENSMUSG00000073876	Gm13305	0.354	0.577	-0.371	-0.194	-0.118
781	ENSMUSG00000030272	Camk1	0.556	0.191	-0.35	-0.29	-0.181
782	ENSMUSG00000062963	Ufc1	0.246	-0.066	0.167	0.086	-0.407
783	ENSMUSG00000030824	Nucb1	0.229	0.634	-0.157	-0.135	-0.12
784	ENSMUSG00000025410	Dctn2	0.572	-0.068	-0.383	-0.053	0.162
785	ENSMUSG00000069516	Lyz2	0.054	0.782	-0.211	-0.103	-0.08
786	ENSMUSG00000005150	Wdr83	0.04	0.34	-0.241	0.199	-0.181
787	ENSMUSG00000013822	Elof1	0.407	0.097	-0.361	-0.133	-0.104
788	ENSMUSG00000052369	Tmem106c	0.147	0.667	-0.235	-0.265	-0.137
789	ENSMUSG00000062270	Morf4l1	0.11	-0.307	0.225	-0.002	-0.22
790	ENSMUSG00000040652	Oaz2	0.006	0.114	-0.111	0.374	-0.082
791	ENSMUSG00000008540	Mgst1	-0.098	0.448	-0.002	-0.086	-0.141
792	ENSMUSG00000032299	Commd4	-0.017	0.087	-0.228	0.324	0.086
793	ENSMUSG00000021910	Nisch	0.025	0.017	0.158	-0.019	0.008
794	ENSMUSG00000021036	Sptlc2	-0.067	0.443	-0.263	-0.146	0.759
795	ENSMUSG00000038570	Fam154b	0.211	0.337	-0.15	0.069	-0.116
796	ENSMUSG00000061461	Smim20	-0.149	0.047	0.128	0.262	-0.179
797	ENSMUSG00000021190	Lgmn	0.366	0.274	-0.227	-0.158	-0.218
798	ENSMUSG00000022971	Ifnar2	0.107	0.523	-0.187	-0.241	-0.128
799	ENSMUSG00000044628	Rnf208	0.538	-0.021	-0.021	-0.126	-0.106
800	ENSMUSG00000031672	Got2	0.289	0.012	-0.196	0.068	-0.336
801	ENSMUSG00000053931	Cnn3	0.158	0.35	-0.195	-0.023	-0.184
802	ENSMUSG00000036835	Psenen	-0.125	-0.014	0.297	0.013	0.056
803	ENSMUSG00000032353	Tmed3	0.055	0.397	0.13	-0.099	-0.195
804	ENSMUSG00000024797	Vps51	0.167	0.125	-0.278	0.081	-0.017
805	ENSMUSG00000073421	H2-Ab1	0.035	0.843	-0.231	-0.101	-0.052
806	ENSMUSG00000042312	S100a13	-0.254	0.227	-0.132	-0.086	-0.097
807	ENSMUSG00000041720	Pi4ka	0.281	-0.17	0.333	-0.328	0.181
808	ENSMUSG00000051579	Tceal8	0.279	0.066	0.109	-0.378	-0.285
809	ENSMUSG00000058756	Thra	0.302	-0.213	-0.016	0.167	-0.204
810	ENSMUSG00000027030	Stk39	0.191	0.822	-0.202	-0.17	-0.08
811	ENSMUSG00000005873	Reep5	0.228	0.148	-0.379	0.16	0.056
812	ENSMUSG00000021555	Naa35	0.154	0.269	-0.228	-0.219	-0.24
813	ENSMUSG00000035325	Sec31a	0.122	0.038	0.275	-0.404	-0.011
814	ENSMUSG00000064373	Sepp1	0.09	-0.099	-0.177	0.057	-0.068
815	ENSMUSG00000021848	Otx2	-0.053	0.977	-0.203	-0.056	-0.035
816	ENSMUSG00000029610	Aimp2	0.435	0.229	-0.247	0.02	-0.276
817	ENSMUSG00000000738	Spg7	0.238	0.432	-0.136	-0.013	-0.239
818	ENSMUSG00000024033	Rsph1	-0.031	0.968	-0.178	-0.098	-0.053
819	ENSMUSG00000003269	Cyth2	0.315	0.279	0.097	-0.125	-0.155
820	ENSMUSG00000039672	Kcne2	-0.044	0.991	-0.132	-0.071	-0.036
821	ENSMUSG00000024346	Pfdn1	-0.103	0.04	-0.185	0.087	0.185
822	ENSMUSG00000067925	Cxx1a	-0.126	-0.302	0.118	0.114	0.067
823	ENSMUSG00000041959	S100a10	0.163	0.13	-0.497	0.119	-0.127
824	ENSMUSG00000022323	Hrsp12	-0.234	0.132	-0.023	-0.089	0.769
825	ENSMUSG00000028795	Ccdc28b	-0.178	0.29	0.025	0.098	0.426
826	ENSMUSG00000020831	0610010K14Rik	-0.139	0.141	0.2	0.05	-0.051
827	ENSMUSG00000039953	Clstn1	0.716	-0.055	-0.4	-0.136	-0.13
828	ENSMUSG00000036138	Acaa1a	0.183	0.162	-0.012	-0.119	-0.235
829	ENSMUSG00000021248	Tmed10	-0.061	0.581	-0.064	0.095	-0.226
830	ENSMUSG00000008892	Vdac3	0.228	-0.115	-0.15	0.252	-0.352
831	ENSMUSG00000029001	Fbxo44	0.39	-0.016	0.066	-0.178	-0.025
832	ENSMUSG00000001039	B9d1	0.022	0.216	-0.129	-0.199	-0.177
833	ENSMUSG00000035984	Nme5	-0.234	0.39	-0.036	-0.168	0.586
834	ENSMUSG00000030905	Crym	-0.382	-0.031	0.322	-0.014	-0.139
835	ENSMUSG00000038393	Txnip	-0.003	0.893	-0.127	-0.112	-0.07
836	ENSMUSG00000076437	2700094K13Rik	0.51	0.324	-0.417	-0.155	-0.238
837	ENSMUSG00000024925	Rnaseh2c	0.329	0.222	-0.52	-0.11	0.467
838	ENSMUSG00000007867	Ift43	0.332	0.517	-0.456	-0.078	-0.148
839	ENSMUSG00000026279	Thap4	-0.03	0.264	0.148	-0.04	-0.231
840	ENSMUSG00000024516	Sec11c	0.164	-0.023	-0.106	-0.181	-0.025
841	ENSMUSG00000051851	Cxx1c	0.04	-0.254	-0.008	0.202	0.115
842	ENSMUSG00000031879	Fam96b	0.069	0.117	-0.162	0.212	0.329
843	ENSMUSG00000031422	Morf4l2	-0.002	-0.076	-0.279	0.079	0.577
844	ENSMUSG00000024352	Spata24	0.06	0.878	-0.262	-0.098	-0.07
845	ENSMUSG00000028932	Psmc2	0.354	0.036	-0.078	-0.108	-0.252
846	ENSMUSG00000078784	1810022K09Rik	0.171	-0.036	-0.505	-0.059	0.565
847	ENSMUSG00000020782	Llgl2	-0.068	0.616	0.268	-0.107	-0.055
848	ENSMUSG00000025203	Scd2	-0.07	-0.143	0.07	-0.324	0.078
849	ENSMUSG00000062352	Itgb1bp1	-0.477	-0.097	0.84	-0.118	-0.118
850	ENSMUSG00000028741	Mrto4	0.313	0.227	-0.187	-0.296	-0.22
851	ENSMUSG00000089661	Mia	0.112	0.543	-0.208	-0.114	-0.071
852	ENSMUSG00000057531	Dtnbp1	0.175	0.075	-0.19	0.201	0.09
853	ENSMUSG00000021241	Isca2	-0.052	0.007	0.135	0.464	-0.232
854	ENSMUSG00000039615	Stub1	0.424	-0.179	-0.032	0.116	-0.017
855	ENSMUSG00000052033	Pfdn4	0.165	0.306	-0.346	-0.14	0.187
856	ENSMUSG00000038695	Josd2	-0.021	0.114	-0.04	-0.214	-0.168
857	ENSMUSG00000029836	Cbx3	0.147	-0.24	-0.143	-0.057	-0.118
858	ENSMUSG00000016534	Lamp2	0.035	0.501	-0.183	-0.079	-0.17
859	ENSMUSG00000018287	Spag7	0.166	-0.157	-0.202	0.406	-0.23
860	ENSMUSG00000032679	Cd59a	-0.096	0.786	0.124	-0.234	0.028
861	ENSMUSG00000027270	Lamp5	0.784	-0.083	-0.329	-0.156	-0.149
862	ENSMUSG00000032562	Gnai2	0.226	0.298	-0.175	-0.087	-0.032
863	ENSMUSG00000023572	Ccndbp1	0.143	0.072	-0.016	-0.099	-0.217
864	ENSMUSG00000016256	Ctsz	0.056	0.187	-0.124	0.375	-0.232
865	ENSMUSG00000022477	Aco2	0.249	-0.138	0.299	-0.07	-0.05
866	ENSMUSG00000044502	Bod1	0.519	0.067	-0.079	-0.229	-0.304
867	ENSMUSG00000052456	Asna1	0.441	0.146	-0.448	0.067	0.109
868	ENSMUSG00000029394	Cdk2ap1	0.655	0.011	-0.428	-0.087	-0.011
869	ENSMUSG00000038845	Phb	-0.099	0.359	-0.001	-0.002	0.381
870	ENSMUSG00000020376	Rnf130	0.093	0.525	-0.251	-0.166	-0.126
871	ENSMUSG00000021877	Arf4	-0.181	0.018	0.07	-0.099	-0.334
872	ENSMUSG00000042750	Bex2	0.162	-0.303	-0.337	0.166	0.085
873	ENSMUSG00000022680	Pdxdc1	0.158	0.519	-0.357	0.107	-0.155
874	ENSMUSG00000025871	4833439L19Rik	0.035	0.034	-0.161	-0.051	0.617
875	ENSMUSG00000051811	Cox6b2	0.005	0.78	-0.146	0.133	-0.065
876	ENSMUSG00000027076	Timm10	0.256	-0.037	0.034	-0.38	-0.263
877	ENSMUSG00000053310	Nrgn	0.713	-0.162	-0.094	-0.293	-0.142
878	ENSMUSG00000019970	Sgk1	-0.065	0.297	0.213	-0.143	-0.234
879	ENSMUSG00000061046	Haghl	0.214	-0.035	0.044	-0.176	0.505
880	ENSMUSG00000027679	Dnajc19	0.201	-0.049	-0.177	-0.042	0.29
881	ENSMUSG00000063179	Pstk	0.169	0.356	-0.114	0.337	-0.185
882	ENSMUSG00000023036	Pcdhgc4	-0.052	-0.249	0.481	-0.118	-0.061
883	ENSMUSG00000025190	Got1	0.314	-0.215	0.004	0.265	0.004
884	ENSMUSG00000024962	Vegfb	0.378	0.101	0.075	-0.362	-0.111
885	ENSMUSG00000032279	Idh3a	0.366	-0.039	-0.385	-0.22	0.551
886	ENSMUSG00000007656	Arpp19	-0.187	-0.199	0.77	-0.308	-0.313
887	ENSMUSG00000005469	Prkaca	0.29	0.126	-0.239	0.133	0.235
888	ENSMUSG00000026547	Tagln2	-0.131	0.162	-0.243	-0.099	0.902
889	ENSMUSG00000013622	Atraid	-0.072	-0.076	-0.045	-0.047	0.009
890	ENSMUSG00000028063	Lmna	0.574	0.452	-0.576	-0.083	-0.116
891	ENSMUSG00000036733	Rbm42	0.122	0.171	0.016	0.103	0.367
892	ENSMUSG00000018171	Vmp1	0.03	-0.136	0.145	-0.186	-0.096
893	ENSMUSG00000006941	Eif1b	0.515	-0.11	-0.445	-0.026	0.431
894	ENSMUSG00000031660	Brd7	-0.085	0.29	0.28	-0.02	-0.155
895	ENSMUSG00000046402	Rbp1	-0.146	0.887	-0.102	-0.092	-0.078
896	ENSMUSG00000027712	Anxa5	0.284	0.429	-0.338	-0.043	-0.153
897	ENSMUSG00000020077	Srgn	0.254	0.704	-0.288	-0.218	-0.114
898	ENSMUSG00000024091	Vapa	0.065	-0.196	0.007	0.268	0.22
899	ENSMUSG00000056486	Chn1	0.494	-0.268	0.216	-0.264	-0.225
900	ENSMUSG00000000149	Gna12	0.071	0.452	0.011	-0.008	-0.191
901	ENSMUSG00000030707	Coro1a	0.557	-0.033	-0.445	0.212	-0.189
902	ENSMUSG00000049482	Ctu2	0.387	0.297	-0.497	-0.039	-0.123
903	ENSMUSG00000003477	Inmt	-0.041	0.988	-0.149	-0.071	-0.036
904	ENSMUSG00000004264	Phb2	0.304	0.142	0.071	-0.163	-0.222
905	ENSMUSG00000002379	Ndufa11	0.026	-0.002	-0.065	-0.109	0.08
906	ENSMUSG00000075701	Vimp	0.264	0.189	-0.226	-0.251	-0.094
907	ENSMUSG00000021791	Dydc2	0.01	0.891	-0.297	0.075	-0.05
908	ENSMUSG00000048000	Gigyf2	-0.103	0.6	0.06	0.101	-0.122
909	ENSMUSG00000039007	Cpq	-0.092	0.822	-0.215	0.178	-0.079
910	ENSMUSG00000096403	Gm9825	0.325	0.08	-0.128	-0.143	-0.245
911	ENSMUSG00000052139	Bre	0.166	0.231	-0.099	0.027	-0.218
912	ENSMUSG00000027215	Cd82	-0.152	0.63	0.086	-0.157	-0.053
913	ENSMUSG00000035268	Pkig	0.274	0.015	-0.045	-0.194	-0.153
914	ENSMUSG00000020737	Hn1	0.337	0.02	-0.236	0.195	-0.272
915	ENSMUSG00000056938	Acbd4	0.172	0.326	-0.079	-0.215	-0.222
916	ENSMUSG00000024158	Hagh	0.462	-0.237	-0.157	0.307	-0.217
917	ENSMUSG00000014873	Surf2	0.229	0.232	-0.006	-0.273	0.009
918	ENSMUSG00000004071	Cdip1	0.337	-0.004	-0.342	-0.024	-0.033
919	ENSMUSG00000018189	Uchl5	0.16	0.157	-0.292	-0.305	-0.116
920	ENSMUSG00000068391	Chrac1	0.206	0.137	-0.326	0.172	-0.229
921	ENSMUSG00000048970	C1galt1c1	0.204	0.484	-0.364	-0.273	0.053
922	ENSMUSG00000029106	Add1	0.048	-0.069	0.261	-0.289	0.478
923	ENSMUSG00000033099	Nol12	0.112	0.108	0.08	0.106	-0.184
924	ENSMUSG00000032026	Rexo2	0.199	0.202	-0.202	0.04	0.118
925	ENSMUSG00000067786	Nnat	-0.271	0.022	-0.223	0.401	-0.045
926	ENSMUSG00000041650	Pcca	-0.207	0.218	0.001	0.224	-0.147
927	ENSMUSG00000028070	Apoa1bp	0.246	-0.06	-0.467	-0.15	0.738
928	ENSMUSG00000040659	Efhd2	0.714	-0.006	-0.509	-0.184	-0.012
929	ENSMUSG00000026970	Rbms1	-0.14	0.553	0.224	-0.081	-0.103
930	ENSMUSG00000037361	Sf3b6	-0.074	0.14	0.004	0.003	0.201
931	ENSMUSG00000074797	Itpa	0.084	0.064	0.282	-0.141	0.296
932	ENSMUSG00000062797	l7Rn6	-0.242	0.196	0.312	0.087	-0.277
933	ENSMUSG00000045996	Polr2k	0.193	0.007	-0.281	0.166	-0.227
934	ENSMUSG00000022010	Tsc22d1	0.143	-0.219	-0.061	-0.014	0.366
935	ENSMUSG00000022400	Rbx1	0.534	-0.029	-0.4	-0.044	-0.196
936	ENSMUSG00000028455	Stoml2	0.537	-0.031	-0.291	0.064	-0.158
937	ENSMUSG00000029131	Dnajb6	0.342	0.142	-0.251	-0.205	-0.187
938	ENSMUSG00000030088	Aldh1l1	0.242	0.443	-0.29	-0.121	-0.106
939	ENSMUSG00000056851	Pcbp2	0.361	0.032	-0.329	-0.12	-0.015
940	ENSMUSG00000002984	Tomm40	0.344	0.265	-0.082	-0.17	0.219
941	ENSMUSG00000028441	1110017D15Rik	-0.209	0.421	-0.305	0.357	0.688
942	ENSMUSG00000034024	Cct2	-0.137	-0.025	0.039	0.396	-0.239
943	ENSMUSG00000025736	Jmjd8	0.02	0.54	-0.253	0.308	-0.147
944	ENSMUSG00000033728	Lrrc14	0.083	0.369	-0.346	0.378	-0.148
945	ENSMUSG00000078923	Ube2v1	0.202	-0.172	0.222	0.085	-0.315
946	ENSMUSG00000014077	Chp1	0.328	0.122	-0.042	-0.079	-0.283
947	ENSMUSG00000061981	Flot2	0.454	0.403	-0.258	-0.205	0.25
948	ENSMUSG00000002015	Bcap31	-0.117	0.153	-0.094	-0.097	0.349
949	ENSMUSG00000024835	Coro1b	-0.119	0.106	0.051	0.309	-0.189
950	ENSMUSG00000026457	Adipor1	-0.061	0.593	0.13	-0.1	-0.237
951	ENSMUSG00000040746	Rnf167	0.142	0.194	0.29	-0.273	-0.08
952	ENSMUSG00000041560	Gltscr2	0.08	0.109	-0.12	0.16	0.018
953	ENSMUSG00000022517	Mgrn1	0.437	0.093	-0.468	0.05	0.262
954	ENSMUSG00000073433	Arhgdig	0.526	0.007	-0.214	-0.333	0.123
955	ENSMUSG00000030738	Eif3c	0.264	0.255	-0.05	-0.094	-0.292
956	ENSMUSG00000021134	Srsf5	-0.207	0.127	-0.157	0.096	-0.054
957	ENSMUSG00000031610	Scrg1	0.115	-0.006	-0.324	0.278	-0.242
958	ENSMUSG00000029152	Ociad1	-0.01	-0.216	-0.179	0.6	-0.075
959	ENSMUSG00000020390	Ube2b	0.003	-0.112	-0.136	0.228	0.239
960	ENSMUSG00000072680	Tmem254c	0.552	0.247	-0.568	-0.163	0.535
961	ENSMUSG00000027239	Mdk	0.129	0.557	-0.255	-0.12	-0.158
962	ENSMUSG00000045193	Cirbp	0.245	0.215	0.051	-0.212	-0.288
963	ENSMUSG00000021131	Erh	0.278	0.067	-0.358	0.348	-0.261
964	ENSMUSG00000026956	Uap1l1	0.073	0.515	-0.189	-0.228	0.323
965	ENSMUSG00000075410	Gm11744	0.331	0.743	-0.38	-0.154	-0.08
966	ENSMUSG00000020955	Ap4s1	0.502	-0.002	-0.025	-0.027	-0.214
967	ENSMUSG00000022540	Rogdi	0.546	-0.193	-0.397	-0.146	0.067
968	ENSMUSG00000063802	Hspbp1	0.212	0.099	-0.091	0.119	-0.277
969	ENSMUSG00000006589	Aprt	0.175	0.078	-0.141	-0.264	0.507
970	ENSMUSG00000043866	Taf10	-0.194	0.155	-0.001	0.196	-0.081
971	ENSMUSG00000092116	Gm10320	-0.091	0.18	0.006	0.011	-0.208
972	ENSMUSG00000075702	Selm	0.146	-0.131	0.328	0.084	-0.296
973	ENSMUSG00000035901	Dennd5a	0.208	-0.108	0.152	-0.349	0.282
974	ENSMUSG00000027170	Eif3m	0.056	-0.083	0.184	-0.179	0.519
975	ENSMUSG00000029401	Rilpl2	0.031	0.482	-0.066	0.23	-0.156
976	ENSMUSG00000070283	Ndufaf3	0.13	-0.123	0.336	-0.122	-0.198
977	ENSMUSG00000019428	Fkbp8	0.019	-0.111	0.538	-0.036	-0.217
978	ENSMUSG00000017466	Timp2	-0.139	0.151	-0.427	0.082	0.53
979	ENSMUSG00000025739	Gng13	0.399	-0.173	-0.08	-0.24	-0.271
980	ENSMUSG00000001313	Rnd2	-0.188	-0.142	0.259	-0.242	-0.228
981	ENSMUSG00000026473	Glul	0.107	0.202	-0.273	-0.195	0.107
982	ENSMUSG00000021497	Txndc15	0.419	0.065	0.066	-0.189	-0.315
983	ENSMUSG00000041556	Fbxo2	0.581	0.157	-0.195	-0.42	-0.247
984	ENSMUSG00000014301	Pam16	0.065	0.123	-0.208	0.272	-0.065
985	ENSMUSG00000090077	Lime1	-0.149	0.268	0.118	0.133	-0.178
986	ENSMUSG00000062380	Tubb3	0.471	-0.156	0	-0.284	-0.219
987	ENSMUSG00000044117	2900011O08Rik	0.585	-0.147	-0.371	0.064	-0.194
988	ENSMUSG00000014606	Slc25a11	0.226	-0.131	-0.24	0.511	-0.229
989	ENSMUSG00000031812	Map1lc3b	0.652	-0.185	-0.283	0.089	-0.16
990	ENSMUSG00000070953	Rabepk	0.224	0.207	-0.373	0.052	-0.195
991	ENSMUSG00000028969	Cdk5	0.378	0.003	-0.057	0.111	0.018
992	ENSMUSG00000027375	Mal	-0.077	-0.004	-0.109	-0.057	-0.014
993	ENSMUSG00000078570	1110065P20Rik	0.277	-0.094	-0.403	-0.122	0.549
994	ENSMUSG00000003992	Ssbp2	-0.117	0.097	0.193	0.007	-0.204
995	ENSMUSG00000031387	Renbp	0.035	0.912	-0.195	-0.095	-0.049
996	ENSMUSG00000026234	Ncl	-0.257	0.069	-0.017	-0.074	0.714
997	ENSMUSG00000037058	Paip2	0.095	-0.013	-0.115	0.226	0.144
998	ENSMUSG00000037060	Prkcdbp	0.085	0.388	-0.15	-0.137	-0.178
999	ENSMUSG00000014846	Tppp3	-0.184	0.107	-0.344	0.351	-0.136
1000	ENSMUSG00000006304	Arpc2	-0.141	-0.219	0.405	0.181	-0.092
1001	ENSMUSG00000025137	Pcyt2	0.197	0.385	-0.353	0.068	-0.193
1002	ENSMUSG00000061559	Wdr61	-0.261	0.112	0.138	0.072	0.452
1003	ENSMUSG00000041084	Ostc	0.108	0.07	0.005	0.043	-0.017
1004	ENSMUSG00000031696	Vps35	0.033	0.145	-0.2	0.175	0.423
1005	ENSMUSG00000060450	Rnf14	0.52	-0.077	-0.464	-0.022	0.285
1006	ENSMUSG00000049299	Trappc1	0.124	-0.059	-0.192	-0.045	0.755
1007	ENSMUSG00000037664	Cdkn1c	0.087	0.97	-0.238	-0.088	-0.046
1008	ENSMUSG00000026553	Copa	0.484	0.359	-0.426	0.036	-0.277
1009	ENSMUSG00000031996	Aplp2	0.276	-0.076	-0.272	0.001	0.353
1010	ENSMUSG00000047671	Tctex1d4	-0.027	0.988	-0.182	-0.055	-0.028
1011	ENSMUSG00000028945	Rheb	0.305	0	-0.278	-0.057	0.142
1012	ENSMUSG00000052428	Tmco1	0.06	-0.021	-0.346	0.219	0.532
1013	ENSMUSG00000039230	Tbcd	-0.037	0.347	-0.2	-0.11	0.634
1014	ENSMUSG00000035953	Tmem55b	0.232	0.105	0.127	-0.385	-0.281
1015	ENSMUSG00000026424	Gpr37l1	0.155	-0.042	-0.2	-0.059	-0.171
1016	ENSMUSG00000031532	Saraf	0.537	-0.161	-0.2	-0.089	-0.04
1017	ENSMUSG00000025040	Fundc1	-0.076	0.411	-0.016	-0.009	-0.19
1018	ENSMUSG00000001763	Tspan33	-0.087	0.619	-0.353	0.194	0.527
1019	ENSMUSG00000005575	Ube2m	0.601	0.007	-0.378	-0.267	0.042
1020	ENSMUSG00000038429	Usp5	0.109	0.132	0.269	-0.281	-0.319
1021	ENSMUSG00000008690	Ncaph2	0.025	0.072	0.261	0.23	-0.204
1022	ENSMUSG00000030683	Sez6l2	0.376	-0.314	-0.297	-0.074	-0.041
1023	ENSMUSG00000018565	Elp5	0.245	-0.05	-0.205	0.007	-0.209
1024	ENSMUSG00000022453	Naga	-0.087	0.64	-0.032	-0.182	-0.035
1025	ENSMUSG00000012126	Ubxn11	-0.01	0.806	-0.171	0.006	-0.068
1026	ENSMUSG00000052584	Serp2	0.347	-0.209	-0.146	-0.183	-0.345
1027	ENSMUSG00000027371	Fahd2a	0.152	0.183	-0.136	0.05	-0.27
1028	ENSMUSG00000042729	Wdr74	0.163	0.107	-0.136	0.227	-0.202
1029	ENSMUSG00000018196	Glrx2	0.366	0.037	-0.131	0.053	-0.276
1030	ENSMUSG00000030774	Pak1	0.547	-0.052	-0.505	-0.132	0.511
1031	ENSMUSG00000038611	Phrf1	0.261	0.257	-0.115	-0.004	-0.205
1032	ENSMUSG00000019139	Isyna1	-0.178	0.226	0.387	-0.035	-0.179
1033	ENSMUSG00000031536	Polb	0.36	0.13	-0.247	-0.137	-0.249
1034	ENSMUSG00000031078	Cttn	0.151	0.377	-0.437	-0.125	0.162
1035	ENSMUSG00000050335	Lgals3	0.07	0.884	-0.204	-0.095	-0.048
1036	ENSMUSG00000025855	Prkar1b	0.832	-0.171	-0.499	-0.069	-0.027
1037	ENSMUSG00000044986	Tst	0.411	0.195	-0.304	0.046	-0.194
1038	ENSMUSG00000039047	Pigk	-0.157	0.526	-0.187	0.127	-0.013
1039	ENSMUSG00000030298	Sec13	0.283	0.04	0.395	-0.384	-0.247
1040	ENSMUSG00000018672	Copz2	0.06	0.665	-0.065	-0.129	-0.077
1041	ENSMUSG00000042831	Alkbh6	0.322	0.04	-0.254	-0.188	0.452
1042	ENSMUSG00000030035	Wbp1	-0.024	0.259	-0.361	0.417	0.069
1043	ENSMUSG00000020949	Fkbp3	0.171	-0.244	0.06	0.303	-0.239
1044	ENSMUSG00000050071	Bex1	-0.275	-0.167	0.358	0.358	0.139
1045	ENSMUSG00000002012	Pnck	-0.248	-0.052	-0.195	0.575	-0.155
1046	ENSMUSG00000013160	Atp6v0d1	0.398	-0.303	-0.093	0.053	-0.101
1047	ENSMUSG00000030161	Gabarapl1	0.232	-0.353	0.013	-0.068	-0.245
1048	ENSMUSG00000003346	Abhd17a	0.33	-0.191	0.004	-0.11	-0.175
1049	ENSMUSG00000028138	Adh5	-0.119	0.228	0.165	-0.223	-0.221
1050	ENSMUSG00000063696	Gm8730	0.179	0.391	0.069	0.194	-0.281
1051	ENSMUSG00000020458	Rtn4	-0.061	-0.291	0.271	-0.237	0.443
1052	ENSMUSG00000027642	Rpn2	-0.118	0.063	-0.128	0.521	-0.267
1053	ENSMUSG00000006611	Hfe	-0.025	0.964	-0.18	-0.091	-0.049
1054	ENSMUSG00000001018	Snapin	-0.072	0.143	0.15	-0.083	0.116
1055	ENSMUSG00000037499	Nenf	0.163	0.244	-0.111	0.009	-0.223
1056	ENSMUSG00000071451	Psmg4	-0.293	-0.011	0.553	-0.315	-0.289
1057	ENSMUSG00000025381	Cnpy2	0.125	0.03	-0.336	0.134	0.437
1058	ENSMUSG00000013539	Tango2	0.644	-0.083	-0.379	-0.101	0.081
1059	ENSMUSG00000031299	Pdha1	-0.005	0.093	-0.362	0.092	0.207
1060	ENSMUSG00000020803	Txndc17	0.091	-0.019	-0.126	-0.306	0.01
1061	ENSMUSG00000049670	Morn4	-0.012	0.244	-0.106	0.047	0.16
1062	ENSMUSG00000024966	Stip1	0.3	0.134	-0.104	0	0.061
1063	ENSMUSG00000057375	Yipf1	-0.199	0.065	0.147	-0.038	0.076
1064	ENSMUSG00000021037	Ahsa1	0.297	-0.027	-0.207	-0.022	-0.096
1065	ENSMUSG00000021102	Glrx5	0.249	0.095	-0.032	-0.264	0.448
1066	ENSMUSG00000003423	Pih1d1	0.32	0.226	-0.113	-0.093	-0.063
1067	ENSMUSG00000025745	Hadha	-0.091	0.361	0.012	-0.071	-0.137
1068	ENSMUSG00000002058	Unc119	0.205	0.233	-0.575	0.315	0.093
1069	ENSMUSG00000024959	Bad	0.421	0.342	-0.211	-0.145	-0.19
1070	ENSMUSG00000015647	Lama5	0.135	0.804	-0.279	-0.092	-0.054
1071	ENSMUSG00000039041	Adrm1	0.002	-0.093	0.093	0.407	-0.131
1072	ENSMUSG00000048416	Mlf1	-0.047	0.978	-0.194	-0.065	0.055
1073	ENSMUSG00000033809	Alg3	-0.073	0.282	0.199	-0.2	0.028
1074	ENSMUSG00000040771	Oard1	-0.001	0.605	-0.053	-0.235	-0.136
1075	ENSMUSG00000001240	Ramp2	0.245	0.182	-0.299	-0.062	-0.147
1076	ENSMUSG00000032403	2300009A05Rik	0.184	0.178	-0.182	-0.262	0.025
1077	ENSMUSG00000049339	Fam134a	0.323	-0.114	0.256	-0.094	-0.136
1078	ENSMUSG00000028563	Tm2d1	0.024	0.051	-0.015	0.094	-0.232
1079	ENSMUSG00000027574	Nkain4	0.399	-0.046	-0.257	0.018	-0.251
1080	ENSMUSG00000057497	Fam136a	-0.081	0.269	-0.11	-0.104	0.391
1081	ENSMUSG00000063480	Nhp2l1	0.224	-0.312	0.21	-0.131	-0.072
1082	ENSMUSG00000000171	Sdhd	0.154	-0.01	-0.013	-0.105	0.199
1083	ENSMUSG00000058586	Serhl	-0.117	0.364	0.094	0.186	-0.181
1084	ENSMUSG00000005481	Ddx39	-0.047	0.291	0.017	0.182	0.376
1085	ENSMUSG00000079658	Tceb1	-0.074	-0.073	-0.297	0.213	0.131
1086	ENSMUSG00000027133	Nop10	-0.024	0.041	-0.005	0.285	-0.111
1087	ENSMUSG00000052560	Cpne8	-0.189	0.145	-0.307	0.126	0.218
1088	ENSMUSG00000103988	Dnajc19	0	0.088	0.186	-0.282	0.271
1089	ENSMUSG00000038642	Ctss	-0.22	0.013	0.108	0.301	-0.194
1090	ENSMUSG00000000346	Dazap2	0.065	-0.073	0.26	0.097	-0.069
1091	ENSMUSG00000018326	Ywhab	0.337	-0.185	-0.292	0.09	0.099
1092	ENSMUSG00000062867	Impdh2	-0.029	0.264	0.074	0.072	-0.251
1093	ENSMUSG00000028949	Smarcd3	-0.43	0.029	0.462	0.039	0.409
1094	ENSMUSG00000023055	Calcoco1	-0.179	0.252	0.417	-0.109	0.111
1095	ENSMUSG00000032067	Pts	0.026	0.078	-0.206	0.128	-0.209
1096	ENSMUSG00000053291	Rab4b	0.445	0.027	-0.576	-0.065	0.408
1097	ENSMUSG00000027634	Ndrg3	0.76	-0.146	-0.387	-0.128	-0.076
1098	ENSMUSG00000050552	Lamtor4	0.104	-0.138	0.218	0.181	-0.237
1099	ENSMUSG00000020018	Snrpf	0.149	0.017	-0.045	-0.015	-0.16
1100	ENSMUSG00000022223	Sdr39u1	0.12	-0.102	-0.279	0.104	0.414
1101	ENSMUSG00000063787	Chchd1	0.131	-0.165	-0.138	-0.189	0.345
1102	ENSMUSG00000035478	Mbd3	0.172	-0.14	-0.327	0.067	0.417
1103	ENSMUSG00000039849	Pcif1	0.066	0.065	-0.18	-0.155	-0.07
1104	ENSMUSG00000020895	Tmem107	0.059	0.44	0.008	-0.152	-0.101
1105	ENSMUSG00000001158	Snrnp27	0.166	-0.039	0.168	-0.287	-0.149
1106	ENSMUSG00000035521	Gnptg	0.084	-0.034	-0.138	0.079	0.234
1107	ENSMUSG00000040181	Fmo1	0	0.85	-0.264	0.215	-0.073
1108	ENSMUSG00000011148	Adssl1	0.353	0.581	-0.43	-0.234	-0.126
1109	ENSMUSG00000022490	Ppp1r1a	0.13	-0.101	0.549	-0.278	-0.282
1110	ENSMUSG00000028416	Bag1	0.09	0.145	0.273	-0.206	-0.252
1111	ENSMUSG00000029772	Ahcyl2	-0.039	0.769	-0.132	0.221	-0.22
1112	ENSMUSG00000002550	Uck1	0.083	0.265	-0.064	-0.212	-0.064
1113	ENSMUSG00000095247	Ccl27a	0.18	0.19	-0.011	-0.136	-0.103
1114	ENSMUSG00000041459	Tardbp	-0.202	-0.008	-0.026	0.512	-0.138
1115	ENSMUSG00000026755	Arpc5l	0.542	-0.149	-0.219	0.111	-0.248
1116	ENSMUSG00000020900	Myh10	-0.038	-0.127	0.59	-0.322	0.215
1117	ENSMUSG00000024213	Nudt3	0.484	-0.186	-0.248	-0.033	0.089
1118	ENSMUSG00000034509	Mad2l1bp	0.082	0.532	-0.168	-0.177	-0.124
1119	ENSMUSG00000073982	Rhog	0.078	0.076	-0.16	-0.181	-0.047
1120	ENSMUSG00000009079	Ewsr1	0.134	0.04	0.117	-0.295	-0.28
1121	ENSMUSG00000039515	Ppp2r4	0.312	0.047	-0.188	-0.043	-0.209
1122	ENSMUSG00000032648	Pygm	-0.053	0.562	-0.138	-0.212	-0.132
1123	ENSMUSG00000020799	Tekt1	-0.019	0.989	-0.189	-0.057	-0.029
1124	ENSMUSG00000016918	Sulf1	-0.037	0.89	-0.142	-0.11	-0.039
1125	ENSMUSG00000029247	Paics	0.094	0.039	-0.213	-0.118	0.75
1126	ENSMUSG00000071654	Uqcc3	0.321	0.05	-0.182	0.053	-0.285
1127	ENSMUSG00000002475	Abhd3	-0.021	0.211	-0.309	0.37	0.411
1128	ENSMUSG00000030122	Ptms	-0.232	-0.182	0.382	0.316	-0.345
1129	ENSMUSG00000025511	Tspan4	0.102	0.527	-0.259	0.044	-0.127
1130	ENSMUSG00000002043	Trappc6a	-0.056	0.151	-0.039	0.215	-0.124
1131	ENSMUSG00000059554	Ccdc28a	0.068	0.116	0.242	0.098	-0.191
1132	ENSMUSG00000026003	Acadl	-0.163	0.454	-0.058	0.523	-0.095
1133	ENSMUSG00000020265	Sumo3	-0.227	-0.016	0.307	0.029	0.3
1134	ENSMUSG00000036315	Znrd1	-0.187	-0.002	0.464	0.114	-0.094
1135	ENSMUSG00000021807	2700060E02Rik	0.105	-0.041	0.36	-0.106	-0.12
1136	ENSMUSG00000059743	Fdps	0.343	-0.022	-0.234	0.008	-0.186
1137	ENSMUSG00000029346	Srrd	0.15	0.151	-0.082	-0.161	-0.145
1138	ENSMUSG00000005732	Ranbp1	0.028	-0.098	-0.412	0.588	0.514
1139	ENSMUSG00000025491	Ifitm1	-0.098	0.593	-0.073	-0.093	-0.062
1140	ENSMUSG00000020088	Sar1a	0.134	0.138	-0.136	0.192	0.13
1141	ENSMUSG00000029843	Slc13a4	-0.036	0.99	-0.164	-0.053	-0.032
1142	ENSMUSG00000028797	Tmem234	0.111	0.174	-0.076	0.079	-0.274
1143	ENSMUSG00000030235	Slco1c1	0.135	0.559	-0.329	-0.117	-0.119
1144	ENSMUSG00000024146	Cript	0.294	-0.055	-0.003	-0.055	-0.212
1145	ENSMUSG00000029030	Tprgl	0.227	-0.274	0.008	0.108	-0.293
1146	ENSMUSG00000026204	Ptprn	0.488	-0.163	-0.081	-0.06	-0.03
1147	ENSMUSG00000007833	Aldh16a1	0.132	0.433	-0.248	0.006	-0.079
1148	ENSMUSG00000026155	Smap1	0.354	-0.009	-0.393	0.203	0.001
1149	ENSMUSG00000052151	Ppap2c	-0.045	0.8	-0.322	0.01	-0.066
1150	ENSMUSG00000033020	Polr2f	0.309	-0.138	-0.279	0.011	0.253
1151	ENSMUSG00000030495	Slc7a10	0.185	0.071	-0.234	-0.083	-0.224
1152	ENSMUSG00000067818	Myl9	-0.062	0.52	-0.055	-0.158	-0.087
1153	ENSMUSG00000020069	Hnrnph3	-0.282	0.373	0.131	0.152	-0.238
1154	ENSMUSG00000031950	Gabarapl2	0.301	-0.267	-0.213	0.095	0.562
1155	ENSMUSG00000021288	Klc1	0.549	-0.197	-0.365	0.041	-0.114
1156	ENSMUSG00000028684	Urod	0.483	0.044	-0.049	-0.347	-0.232
1157	ENSMUSG00000019842	Traf3ip2	-0.041	0.982	-0.167	-0.056	-0.032
1158	ENSMUSG00000029484	Anxa3	-0.145	0.915	-0.075	-0.126	-0.067
1159	ENSMUSG00000015937	H2afy	-0.061	0.328	0.036	-0.095	-0.259
1160	ENSMUSG00000024429	Gnl1	0.265	0.028	0.033	-0.042	-0.418
1161	ENSMUSG00000030588	Yif1b	0.637	-0.008	-0.491	-0.173	0.184
1162	ENSMUSG00000005610	Eif4g2	0.041	-0.232	0.068	-0.255	0.201
1163	ENSMUSG00000015335	Zdhhc12	-0.125	0.33	0.435	-0.23	-0.127
1164	ENSMUSG00000003531	Dgcr6	0.43	-0.054	-0.488	-0.153	0.416
1165	ENSMUSG00000028419	Chmp5	-0.218	-0.162	0.116	0.108	0.518
1166	ENSMUSG00000012609	Ttll5	-0.017	0.747	-0.052	-0.066	-0.114
1167	ENSMUSG00000033805	Ephx4	0.527	0.018	-0.237	-0.286	-0.218
1168	ENSMUSG00000051855	Mest	0.025	0.485	-0.117	0.075	-0.173
1169	ENSMUSG00000022757	Tfg	-0.007	0.052	-0.227	0.433	-0.081
1170	ENSMUSG00000001909	Trmt1	0.124	0.181	0.03	-0.093	-0.21
1171	ENSMUSG00000068749	Psma5	0.016	-0.093	-0.164	0.307	0.127
1172	ENSMUSG00000028041	Adam15	0.239	0.309	-0.347	-0.305	0.419
1173	ENSMUSG00000051853	Arf3	-0.21	-0.378	0.725	-0.054	-0.193
1174	ENSMUSG00000024911	Fibp	0.275	0.083	-0.364	0.131	-0.226
1175	ENSMUSG00000034187	Nsf	0.742	-0.163	-0.525	-0.077	-0.033
1176	ENSMUSG00000034403	Pja1	0.376	-0.058	-0.345	0.155	0.11
1177	ENSMUSG00000002981	Clptm1	0.138	0.152	0.261	-0.073	-0.011
1178	ENSMUSG00000022570	Tsta3	0.109	0.195	0.177	-0.045	-0.217
1179	ENSMUSG00000050777	Tmem37	0.104	0.832	-0.085	-0.105	-0.06
1180	ENSMUSG00000053510	Nrd1	0.083	0.128	-0.072	-0.129	-0.173
1181	ENSMUSG00000037685	Atp8a1	-0.1	0.729	0.106	-0.237	-0.147
1182	ENSMUSG00000028062	Lamtor2	-0.077	-0.038	0.138	0.156	-0.145
1183	ENSMUSG00000028343	Erp44	0.022	0.649	-0.142	0.096	-0.148
1184	ENSMUSG00000068580	Zfyve19	-0.095	0.327	0.174	-0.306	-0.173
1185	ENSMUSG00000079677	Fdx1l	0.354	-0.151	-0.104	-0.082	0.055
1186	ENSMUSG00000006273	Atp6v1b2	0.526	-0.212	-0.203	-0.15	-0.064
1187	ENSMUSG00000018474	Chd3	-0.059	-0.14	-0.008	0.294	-0.288
1188	ENSMUSG00000025268	Maged2	0.023	0.377	-0.405	-0.118	0.634
1189	ENSMUSG00000004535	Tax1bp1	-0.18	0.176	0.148	0.082	-0.166
1190	ENSMUSG00000020571	Pdia6	-0.049	0.083	-0.296	0.093	0.898
1191	ENSMUSG00000018340	Anxa6	0.261	0.142	0.218	-0.238	-0.246
1192	ENSMUSG00000026944	Abca2	0.132	0.73	-0.355	0.014	0.295
1193	ENSMUSG00000029776	Hibadh	-0.002	0.122	0.095	0.283	-0.211
1194	ENSMUSG00000078941	Ak6	0.206	-0.199	0.033	-0.089	-0.24
1195	ENSMUSG00000021124	Vti1b	0.13	-0.287	0.298	0.165	-0.242
1196	ENSMUSG00000003099	Ppp5c	0.342	-0.013	0.029	0.023	0.156
1197	ENSMUSG00000035027	Map2k2	0.303	0.091	0.04	-0.253	-0.268
1198	ENSMUSG00000063358	Mapk1	-0.194	-0.152	0.539	-0.286	-0.124
1199	ENSMUSG00000071054	Safb	0.035	0.008	0.054	0.027	0.229
1200	ENSMUSG00000004843	Chmp2b	0.373	0.228	-0.033	-0.186	-0.046
1201	ENSMUSG00000006818	Sod2	0.152	0.074	0.277	-0.202	-0.337
1202	ENSMUSG00000028583	Pdpn	0.064	0.888	-0.092	-0.138	-0.077
1203	ENSMUSG00000028271	Gtf2b	0.423	0.028	-0.258	0.079	0.175
1204	ENSMUSG00000039771	Polr2j	0.252	-0.173	-0.034	-0.03	0.225
1205	ENSMUSG00000034343	Ube2f	0.076	0.178	0.045	-0.021	-0.182
1206	ENSMUSG00000028636	Ppcs	0.03	0.599	-0.029	0.03	-0.151
1207	ENSMUSG00000029819	Npy	0.074	-0.091	-0.049	-0.177	-0.047
1208	ENSMUSG00000026150	Mff	0.565	-0.2	-0.451	-0.131	-0.273
1209	ENSMUSG00000033819	Ppp1r16a	0.101	0.302	-0.157	0.067	-0.25
1210	ENSMUSG00000052459	Atp6v1a	0.429	-0.046	-0.471	0.094	0.278
1211	ENSMUSG00000096210	H1f0	0.235	0.57	-0.456	0.054	-0.141
1212	ENSMUSG00000027430	Dtd1	0.063	0.017	-0.244	0.236	0.267
1213	ENSMUSG00000055235	Wdr86	-0.05	0.929	-0.084	-0.077	-0.039
1214	ENSMUSG00000028573	Fggy	0.065	0.428	-0.247	0.327	-0.159
1215	ENSMUSG00000020894	Vamp2	0.606	-0.363	-0.239	-0.078	-0.281
1216	ENSMUSG00000020904	Cfap52	0.04	0.953	-0.218	-0.067	-0.038
1217	ENSMUSG00000031807	Pgls	-0.016	0.185	-0.286	0.412	-0.204
1218	ENSMUSG00000020863	Luc7l3	-0.117	0.285	0.162	0.044	-0.167
1219	ENSMUSG00000027341	Tmem230	0.083	0.133	0.181	0.06	-0.127
1220	ENSMUSG00000019874	Fabp7	-0.223	0.101	-0.388	0.536	0.552
1221	ENSMUSG00000024537	Psmg2	0.086	0.018	-0.32	0.57	0.279
1222	ENSMUSG00000036352	Ubac1	0.103	0.045	-0.037	-0.432	-0.045
1223	ENSMUSG00000028047	Thbs3	-0.227	0.322	0.126	0.01	-0.125
1224	ENSMUSG00000046718	Bst2	-0.047	0.935	-0.139	-0.085	-0.043
1225	ENSMUSG00000054509	Parp4	-0.172	0.602	-0.139	0.329	-0.081
1226	ENSMUSG00000036620	Mgat4b	-0.199	0.65	0.202	-0.03	-0.099
1227	ENSMUSG00000039375	Wdr17	-0.239	0.252	0.132	-0.172	-0.148
1228	ENSMUSG00000031504	Rab20	-0.068	0.927	-0.21	-0.027	-0.038
1229	ENSMUSG00000035278	Plekhj1	0.103	0.125	-0.021	-0.18	-0.072
1230	ENSMUSG00000024067	Dpy30	0.221	0.008	-0.16	-0.204	0.473
1231	ENSMUSG00000022336	Eif3e	0.168	-0.05	0.132	-0.244	-0.188
1232	ENSMUSG00000002308	Cd320	0.432	0.155	-0.297	-0.239	-0.142
1233	ENSMUSG00000026260	Ndufa10	0.434	-0.152	-0.467	-0.012	0.23
1234	ENSMUSG00000049382	Krt8	-0.087	0.939	-0.107	0.017	-0.05
1235	ENSMUSG00000032046	Abhd12	0.43	-0.259	-0.086	-0.18	0.179
1236	ENSMUSG00000021460	Auh	0.232	0.17	-0.326	0.232	-0.258
1237	ENSMUSG00000026650	Meig1	0.018	0.566	-0.137	0.033	-0.084
1238	ENSMUSG00000020427	Igfbp3	0.041	0.911	-0.255	-0.046	-0.063
1239	ENSMUSG00000020978	Klhdc2	0.223	0.068	-0.487	0.072	0.481
1240	ENSMUSG00000060992	Copz1	0.212	-0.1	-0.084	0.486	-0.246
1241	ENSMUSG00000028833	Ncdn	-0.151	-0.28	0.182	0.575	0.023
1242	ENSMUSG00000001120	Pcbp3	0.416	0.451	-0.201	-0.235	-0.021
1243	ENSMUSG00000003849	Nqo1	0	0.73	-0.106	-0.139	-0.071
1244	ENSMUSG00000032373	Car12	-0.224	0.861	0.055	-0.107	-0.098
1245	ENSMUSG00000024393	Prrc2a	-0.087	0.015	0.532	-0.155	-0.37
1246	ENSMUSG00000042406	Atf4	0.586	-0.08	-0.327	-0.133	-0.101
1247	ENSMUSG00000015790	Surf1	0.379	-0.159	-0.509	0.223	0.064
1248	ENSMUSG00000030428	Ttyh1	0.226	-0.181	0.261	-0.102	-0.314
1249	ENSMUSG00000024853	Sf3b2	-0.008	0.11	-0.082	0.033	0.045
1250	ENSMUSG00000015943	Bola1	0.161	0.151	0.116	-0.205	-0.126
1251	ENSMUSG00000038633	Degs1	-0.033	0.033	-0.068	0.047	0.057
1252	ENSMUSG00000026914	Psmd14	0.081	-0.075	-0.198	-0.141	0.789
1253	ENSMUSG00000049044	Rapgef4	0.315	-0.014	-0.259	0.039	-0.182
1254	ENSMUSG00000007036	Abhd16a	0.626	0.003	-0.186	-0.292	-0.026
1255	ENSMUSG00000007021	Syngr3	0.127	-0.203	0.055	-0.079	0.482
1256	ENSMUSG00000031783	Polr2c	0.428	-0.069	-0.133	0.131	-0.315
1257	ENSMUSG00000066456	Hmgn3	0.108	0.004	-0.478	0.208	0.677
1258	ENSMUSG00000031751	Amfr	0.042	0.24	0.102	0.04	-0.333
1259	ENSMUSG00000006360	Crip1	-0.067	0.361	-0.047	-0.208	-0.123
1260	ENSMUSG00000022779	Top3b	-0.053	0.398	0.229	0.061	-0.152
1261	ENSMUSG00000024500	Ppp2r2b	0.461	-0.034	-0.235	0.025	0.231
1262	ENSMUSG00000036896	C1qc	0.081	0.31	0.085	-0.323	-0.189
1263	ENSMUSG00000051154	Commd3	0.198	-0.124	-0.106	-0.146	0.271
1264	ENSMUSG00000079316	Rab9	0.083	0.108	0.318	-0.176	0.004
1265	ENSMUSG00000021598	Med10	0.226	0.024	-0.032	-0.013	-0.231
1266	ENSMUSG00000007721	Ccdc124	0.505	-0.085	-0.231	-0.126	-0.26
1267	ENSMUSG00000036529	Sbf1	0.165	0.35	-0.271	0.122	-0.212
1268	ENSMUSG00000024571	Gm16286	0.661	-0.033	-0.166	-0.015	-0.307
1269	ENSMUSG00000047866	Lonp2	0.185	0.061	-0.01	0.146	-0.103
1270	ENSMUSG00000031517	Gpm6a	0.29	-0.337	-0.109	-0.215	0.316
1271	ENSMUSG00000072949	Acot1	0.163	0.627	-0.295	0.15	-0.101
1272	ENSMUSG00000038650	Rnh1	-0.033	0.133	-0.002	0.227	-0.066
1273	ENSMUSG00000002661	Alkbh7	0.062	0.02	0.05	0.297	0.097
1274	ENSMUSG00000036181	Hist1h1c	-0.228	0.145	0.54	-0.075	0.24
1275	ENSMUSG00000022013	Dnajc15	0.028	-0.137	-0.13	0.376	0.411
1276	ENSMUSG00000038375	Trp53inp2	0.029	0.462	0.161	-0.022	-0.275
1277	ENSMUSG00000020089	Ppa1	0.616	-0.131	-0.448	0.076	0.084
1278	ENSMUSG00000019194	Scn1b	0.744	-0.062	-0.391	-0.263	-0.111
1279	ENSMUSG00000032216	Nedd4	0.005	0.135	-0.025	0.23	0.057
1280	ENSMUSG00000079317	Trappc2	0.175	-0.026	-0.516	0.438	0.17
1281	ENSMUSG00000070934	Rraga	0.212	-0.116	0.039	-0.209	0.183
1282	ENSMUSG00000021417	Eci2	-0.134	0.116	0.217	-0.203	0.23
1283	ENSMUSG00000068923	Syt11	0.396	-0.238	-0.112	-0.35	-0.124
1284	ENSMUSG00000036430	Tbcc	0.128	0.433	-0.143	-0.118	0.022
1285	ENSMUSG00000030990	Pgap2	-0.105	0.403	-0.048	0.26	-0.105
1286	ENSMUSG00000003068	Stk11	0.275	0.062	0.006	-0.332	-0.043
1287	ENSMUSG00000020733	Slc9a3r1	-0.019	0.367	-0.125	-0.027	-0.113
1288	ENSMUSG00000020388	Pdlim4	0.067	0.334	0.246	-0.233	-0.129
1289	ENSMUSG00000003421	Nosip	0.046	0.113	-0.117	-0.299	0.543
1290	ENSMUSG00000033423	Eri3	0.168	-0.096	0.296	-0.07	-0.177
1291	ENSMUSG00000022761	Lztr1	0.314	-0.111	-0.036	-0.023	-0.155
1292	ENSMUSG00000089704	Galnt2	-0.239	0.263	0.075	0.022	0.097
1293	ENSMUSG00000032606	Nicn1	0.554	0.084	-0.37	-0.299	-0.277
1294	ENSMUSG00000001127	Araf	0.072	-0.252	-0.396	0.352	0.631
1295	ENSMUSG00000024392	Bag6	0.242	0.004	-0.318	-0.051	0.359
1296	ENSMUSG00000008384	Sertad1	0.22	0.453	-0.278	-0.043	-0.192
1297	ENSMUSG00000011306	Sugp1	0.085	0.401	0.316	-0.192	-0.133
1298	ENSMUSG00000030894	Tpp1	-0.036	0.43	0.043	-0.307	-0.211
1299	ENSMUSG00000044600	Smim7	0.159	0.019	0.127	0.194	-0.282
1300	ENSMUSG00000067377	Tspan6	-0.086	0.207	-0.421	0.318	0.738
1301	ENSMUSG00000005986	Ankrd13d	0.308	0.103	-0.431	0.183	-0.182
1302	ENSMUSG00000049124	Gm8186	-0.043	0.151	0.102	-0.242	-0.24
1303	ENSMUSG00000025264	Tsr2	0.331	0.127	-0.051	-0.148	0.027
1304	ENSMUSG00000028607	Cpt2	0.04	0.828	-0.269	-0.13	-0.082
1305	ENSMUSG00000051671	Coa6	0.347	0.035	-0.32	0.001	0.256
1306	ENSMUSG00000046671	Mtfr1l	0.401	0.113	-0.191	-0.259	0.296
1307	ENSMUSG00000019590	Cyb561	0.01	0.279	0.235	-0.214	0.37
1308	ENSMUSG00000094818	Gm15308	0.044	0.481	-0.284	0.163	-0.064
1309	ENSMUSG00000002064	Sdf2	0.141	-0.037	-0.183	-0.213	0.87
1310	ENSMUSG00000020898	Ctc1	0.115	0.086	0.039	0.314	-0.162
1311	ENSMUSG00000071632	2510002D24Rik	0.335	0.126	0.028	-0.263	-0.179
1312	ENSMUSG00000026123	Plekhb2	0.031	-0.049	0.233	0.318	-0.286
1313	ENSMUSG00000073684	2610002J02Rik	-0.142	0.244	0.064	-0.201	-0.212
1314	ENSMUSG00000005378	Wbscr22	0.289	0.168	-0.083	0.013	-0.205
1315	ENSMUSG00000021242	Npc2	-0.046	0.458	0.156	-0.081	-0.182
1316	ENSMUSG00000002728	Naa20	0.134	-0.007	-0.006	-0.091	0.281
1317	ENSMUSG00000006127	Inpp5k	0.132	0.202	-0.19	-0.224	0.182
1318	ENSMUSG00000029869	Ephb6	0.698	0.031	-0.413	-0.313	0.154
1319	ENSMUSG00000030341	Tnfrsf1a	0.024	0.821	-0.339	0.031	0.35
1320	ENSMUSG00000040813	Tex264	0.258	-0.069	0.283	-0.167	-0.179
1321	ENSMUSG00000025875	Tspan17	0.535	0.028	-0.264	-0.094	-0.12
1322	ENSMUSG00000031521	Aga	0.071	0.866	-0.172	-0.095	-0.05
1323	ENSMUSG00000076439	Mog	-0.103	0.006	-0.047	-0.101	-0.082
1324	ENSMUSG00000004096	Cwc15	-0.086	-0.126	0.064	0.349	0.339
1325	ENSMUSG00000006301	Tmbim1	0.116	0.378	-0.121	-0.214	0.103
1326	ENSMUSG00000031897	Psmb10	0.789	0.003	-0.656	-0.233	0.112
1327	ENSMUSG00000052397	Ezr	0.131	0.513	-0.064	0.034	-0.21
1328	ENSMUSG00000027222	Pex16	0.2	0.269	-0.208	0.047	-0.162
1329	ENSMUSG00000021794	Glud1	-0.136	-0.061	-0.14	0.138	0.778
1330	ENSMUSG00000025738	Fbxl16	-0.297	-0.208	0.868	-0.171	-0.229
1331	ENSMUSG00000046711	Hmga1	0.531	0.153	-0.427	-0.136	-0.193
1332	ENSMUSG00000021218	Gdi2	-0.067	-0.074	-0.029	0.038	-0.183
1333	ENSMUSG00000021094	Dhrs7	-0.224	0.184	0.101	0.065	-0.17
1334	ENSMUSG00000021773	Comtd1	0.325	0.186	-0.48	-0.143	-0.136
1335	ENSMUSG00000030805	Stx4a	0.169	-0.008	-0.184	-0.011	0.534
1336	ENSMUSG00000004056	Akt2	-0.117	0.194	0.438	-0.152	0.245
1337	ENSMUSG00000015290	Ubl4	0.099	0.022	0.284	-0.116	-0.189
1338	ENSMUSG00000020457	Drg1	0.225	-0.08	-0.005	-0.083	-0.013
1339	ENSMUSG00000015759	Cnih1	0.116	-0.147	0.145	-0.151	0.214
1340	ENSMUSG00000019478	Rab4a	0.335	0.072	-0.128	0.062	-0.211
1341	ENSMUSG00000003872	Lin7b	0.282	-0.197	0.311	-0.256	-0.099
1342	ENSMUSG00000017969	Ptgis	0.064	0.95	-0.198	-0.09	-0.046
1343	ENSMUSG00000026766	Mmadhc	0.139	-0.028	0.056	0.227	-0.157
1344	ENSMUSG00000031796	Cfap20	0.067	-0.043	0.182	-0.121	-0.096
1345	ENSMUSG00000024997	Prdx3	0.048	-0.054	0.298	-0.117	0.405
1346	ENSMUSG00000038079	Tmem237	0.085	0.326	0.341	-0.25	-0.148
1347	ENSMUSG00000025616	Usp16	-0.023	0.17	0.042	0.007	-0.153
1348	ENSMUSG00000031029	Eif3f	0.069	-0.051	0.023	-0.165	0.398
1349	ENSMUSG00000030595	Nfkbib	0.06	0.191	-0.221	-0.02	0.613
1350	ENSMUSG00000078681	Tm2d3	0.162	-0.11	-0.116	-0.24	0.542
1351	ENSMUSG00000029446	Psph	-0.151	0.126	0.371	0.211	-0.157
1352	ENSMUSG00000022337	Emc2	0.02	-0.054	-0.266	0.243	-0.304
1353	ENSMUSG00000031820	Babam1	0.151	0.01	0.354	0.097	-0.263
1354	ENSMUSG00000030615	Tmem126a	0.308	-0.128	-0.287	0.222	-0.302
1355	ENSMUSG00000054728	Phactr1	-0.441	-0.281	0.605	0.059	0.012
1356	ENSMUSG00000041958	Pigs	0.126	0.2	-0.024	0.034	0.105
1357	ENSMUSG00000002524	Puf60	0.401	-0.16	0.011	-0.33	0
1358	ENSMUSG00000029642	Polr1d	0.661	-0.034	-0.375	-0.133	-0.165
1359	ENSMUSG00000001729	Akt1	0.025	0.226	0.115	-0.256	0.454
1360	ENSMUSG00000002963	Pnkp	0.285	0.281	0.038	-0.197	-0.118
1361	ENSMUSG00000024939	Fam89b	0.048	0.066	-0.258	0.079	0.755
1362	ENSMUSG00000001663	Gstt1	0.018	0.282	-0.031	-0.213	-0.134
1363	ENSMUSG00000058799	Nap1l1	-0.418	-0.075	0.548	0.13	-0.263
1364	ENSMUSG00000026618	Iars2	0.228	0.294	-0.149	-0.223	-0.021
1365	ENSMUSG00000026309	Ilkap	0.206	0.077	-0.307	0.145	-0.181
1366	ENSMUSG00000029432	Gbas	-0.286	0.144	0.151	0.132	-0.131
1367	ENSMUSG00000030357	Fkbp4	0.236	0.11	-0.021	-0.055	-0.102
1368	ENSMUSG00000029413	Naaa	-0.016	0.391	-0.107	0.142	-0.205
1369	ENSMUSG00000029715	Pop7	-0.05	-0.017	0.147	0.373	-0.254
1370	ENSMUSG00000059119	Nap1l4	0.352	0.161	-0.438	0.289	-0.279
1371	ENSMUSG00000037349	Nudt22	0.054	0.371	-0.031	-0.134	-0.092
1372	ENSMUSG00000026478	Lamc1	-0.242	0.567	-0.08	0.01	-0.116
1373	ENSMUSG00000033543	Gtf2a2	0.13	-0.112	-0.25	0.088	0.233
1374	ENSMUSG00000048307	Ankrd46	0.298	-0.115	-0.048	-0.308	0.08
1375	ENSMUSG00000019433	Gipc1	0.321	0.193	-0.08	-0.251	-0.314
1376	ENSMUSG00000027546	Atp9a	0.221	-0.046	0.104	-0.006	-0.086
1377	ENSMUSG00000010660	Plcd1	-0.057	0.681	-0.331	0.279	-0.083
1378	ENSMUSG00000000399	Ndufa9	-0.016	-0.157	0.125	-0.091	0.578
1379	ENSMUSG00000055694	Gdf1	0.314	0.036	-0.285	-0.237	0.216
1380	ENSMUSG00000020307	Cdc34	0.112	-0.023	0.357	-0.086	-0.235
1381	ENSMUSG00000024248	Cox7a2l	0.201	-0.408	0.158	-0.138	-0.178
1382	ENSMUSG00000028218	Fam92a	0.182	-0.025	-0.304	0.258	0.448
1383	ENSMUSG00000020766	Galk1	0.14	0.44	0.007	-0.078	-0.149
1384	ENSMUSG00000036275	9530068E07Rik	-0.024	0.191	-0.204	0.32	0.167
1385	ENSMUSG00000051022	Hs3st1	0.379	0.191	-0.037	-0.21	-0.115
1386	ENSMUSG00000072941	Sod3	-0.058	0.846	-0.157	-0.159	0.007
1387	ENSMUSG00000006021	Kptn	-0.106	0.134	0.042	-0.235	0.661
1388	ENSMUSG00000086158	Ccpg1os	0.102	0.436	-0.216	-0.117	-0.15
1389	ENSMUSG00000030058	Copg1	0.307	-0.19	-0.055	0.128	0.211
1390	ENSMUSG00000021033	Gstz1	0.439	0.342	-0.348	-0.219	-0.149
1391	ENSMUSG00000017670	Elmo2	0.239	-0.003	-0.17	0.344	-0.271
1392	ENSMUSG00000033323	Ctdp1	0.028	0.529	-0.241	-0.204	-0.115
1393	ENSMUSG00000003464	Pex19	0.148	0.192	-0.233	0.45	-0.221
1394	ENSMUSG00000031149	Praf2	0.061	-0.258	0.011	-0.122	-0.139
1395	ENSMUSG00000025503	Taldo1	-0.062	-0.087	0.411	-0.053	-0.184
1396	ENSMUSG00000060261	Gtf2i	0.175	-0.094	-0.179	0.138	0.461
1397	ENSMUSG00000035828	Pim3	-0.07	0.578	-0.112	-0.022	-0.178
1398	ENSMUSG00000028700	Pomgnt1	0.096	0.169	0.264	-0.214	-0.201
1399	ENSMUSG00000035632	Cnot3	0.208	0.345	-0.171	-0.099	-0.219
1400	ENSMUSG00000027455	Nsfl1c	-0.044	-0.047	0.062	0.241	-0.008
1401	ENSMUSG00000020235	Fzr1	0.222	0.149	-0.109	0.074	-0.187
1402	ENSMUSG00000078249	Hmga1-rs1	-0.194	0.125	-0.124	0.053	-0.078
1403	ENSMUSG00000040158	Tax1bp3	-0.095	0.373	0.01	0.018	-0.099
1404	ENSMUSG00000032011	Thy1	0.481	-0.266	-0.21	-0.255	0.462
1405	ENSMUSG00000022677	Fopnl	0.201	-0.069	0.044	-0.013	-0.073
1406	ENSMUSG00000032557	Uba5	0.123	0.118	-0.26	0.124	0.404
1407	ENSMUSG00000020843	Timm22	0.241	0.101	-0.131	-0.08	-0.11
1408	ENSMUSG00000020132	Rab21	-0.071	0.304	-0.269	0.026	0.298
1409	ENSMUSG00000051674	Dcun1d4	0.057	0.419	-0.245	0.105	-0.186
1410	ENSMUSG00000078771	Evi2a	-0.121	0.111	-0.248	-0.117	0.711
1411	ENSMUSG00000020407	Upp1	0.054	0.718	-0.152	-0.144	-0.073
1412	ENSMUSG00000008855	Hdac5	0.176	0.024	0.026	-0.074	-0.244
1413	ENSMUSG00000022881	Rfc4	0.134	0.305	-0.12	-0.15	-0.076
1414	ENSMUSG00000036299	BC031181	0.395	-0.203	0.01	-0.111	-0.031
1415	ENSMUSG00000022234	Cct5	0.313	-0.192	0.021	-0.186	-0.226
1416	ENSMUSG00000027099	Mtx2	-0.091	0.256	-0.145	-0.002	0.123
1417	ENSMUSG00000033174	Mgll	0.363	0.098	-0.371	0.442	-0.157
1418	ENSMUSG00000032517	Mobp	-0.167	-0.074	0.359	-0.059	-0.052
1419	ENSMUSG00000004789	Dlst	0.133	0.203	-0.019	0.045	-0.225
1420	ENSMUSG00000030216	Wbp11	0.176	0.338	-0.034	-0.053	-0.212
1421	ENSMUSG00000015341	Golga7	-0.124	0.054	-0.126	-0.038	-0.178
1422	ENSMUSG00000068921	Dap3	-0.011	-0.038	0.363	-0.137	-0.01
1423	ENSMUSG00000001844	Zdhhc4	0.045	0.22	0.034	-0.061	-0.141
1424	ENSMUSG00000026860	Sh3glb2	-0.021	-0.238	-0.047	0.21	0.641
1425	ENSMUSG00000030685	Kctd13	0.1	-0.019	0.214	-0.193	-0.027
1426	ENSMUSG00000031548	Sfrp1	0.086	0.88	-0.289	0.073	-0.077
1427	ENSMUSG00000045763	Basp1	0.612	-0.03	-0.616	0.072	-0.069
1428	ENSMUSG00000019872	Smpdl3a	-0.017	0.198	-0.334	0.648	-0.156
1429	ENSMUSG00000021326	Trim27	0.151	0.439	-0.033	-0.213	-0.114
1430	ENSMUSG00000016554	Eif3d	0.16	0.073	-0.039	0.285	-0.309
1431	ENSMUSG00000042770	Hebp1	-0.105	0.019	0.315	0.181	-0.153
1432	ENSMUSG00000030842	Lamtor1	0.091	0.014	0.317	-0.099	0.026
1433	ENSMUSG00000026921	Egfl7	0.297	-0.012	-0.394	0.185	-0.18
1434	ENSMUSG00000020591	Ntsr2	0.113	-0.153	0.267	-0.234	-0.329
1435	ENSMUSG00000040327	Cul9	-0.195	0.553	-0.005	-0.083	-0.138
1436	ENSMUSG00000031913	Vps4a	0.077	-0.042	0.305	-0.092	-0.215
1437	ENSMUSG00000032489	Kif9	0.003	0.969	-0.185	-0.074	-0.044
1438	ENSMUSG00000057722	Lepr	0.018	0.982	-0.204	-0.058	-0.03
1439	ENSMUSG00000036932	Aifm1	0.017	0.253	0.172	-0.038	-0.127
1440	ENSMUSG00000008140	Emc10	0.528	-0.226	0.136	-0.343	-0.147
1441	ENSMUSG00000038150	Ormdl3	-0.078	0.237	-0.237	-0.008	0.517
1442	ENSMUSG00000020644	Id2	0.805	-0.096	-0.507	-0.164	-0.001
1443	ENSMUSG00000031770	Herpud1	0.237	-0.035	-0.189	-0.09	0.674
1444	ENSMUSG00000033615	Cplx1	0.61	-0.186	-0.188	-0.282	-0.122
1445	ENSMUSG00000061086	Myl4	0.504	0.018	-0.333	-0.144	-0.073
1446	ENSMUSG00000032398	Snapc5	0.165	0.035	-0.028	0.172	-0.222
1447	ENSMUSG00000037017	Zscan21	-0.231	0.506	-0.092	0.151	-0.122
1448	ENSMUSG00000073633	Fbxo36	-0.059	0.768	0.016	-0.152	-0.079
1449	ENSMUSG00000032412	Atp1b3	-0.004	0.061	-0.35	0.449	-0.044
1450	ENSMUSG00000027893	Ahcyl1	0.096	-0.205	-0.173	0.271	-0.221
1451	ENSMUSG00000004460	Dnajb11	0.236	0.321	-0.02	-0.104	-0.122
1452	ENSMUSG00000000827	Tpd52l2	0.276	-0.006	-0.052	-0.083	-0.267
1453	ENSMUSG00000024308	Tapbp	0.064	0.583	-0.244	-0.16	-0.044
1454	ENSMUSG00000026817	Ak1	0.447	0.037	-0.342	-0.119	-0.018
1455	ENSMUSG00000021905	Dph3	0.195	-0.003	-0.084	0.06	0.458
1456	ENSMUSG00000042032	Mat2b	0.594	-0.111	-0.221	-0.333	-0.223
1457	ENSMUSG00000026341	Actr3	-0.151	-0.152	0.406	0.186	-0.236
1458	ENSMUSG00000028822	Tmem50a	0.094	-0.182	0.142	-0.17	0.004
1459	ENSMUSG00000005687	Bcas2	0.2	-0.021	0.024	0.033	-0.216
1460	ENSMUSG00000007039	Ddah2	-0.002	0.268	0.032	-0.27	-0.152
1461	ENSMUSG00000014226	Cacybp	0.111	-0.025	-0.29	0.121	-0.359
1462	ENSMUSG00000024810	Il33	-0.107	0.379	-0.334	0.124	0.667
1463	ENSMUSG00000065956	Gm14850	0.067	0.22	-0.257	0.216	0.156
1464	ENSMUSG00000016253	Nelfcd	-0.012	0.139	-0.302	-0.115	0.804
1465	ENSMUSG00000034757	Tmub2	0.195	0.038	-0.05	-0.238	-0.15
1466	ENSMUSG00000022552	Sharpin	0.104	0.082	0.015	0.028	-0.202
1467	ENSMUSG00000020929	Eftud2	0.088	-0.032	0.218	0.036	-0.185
1468	ENSMUSG00000036309	Skp1a	-0.11	-0.026	-0.051	0.247	-0.255
1469	ENSMUSG00000044252	Osbpl1a	0.871	-0.063	-0.467	-0.288	-0.158
1470	ENSMUSG00000021361	Tmem14c	0.24	0.029	-0.14	-0.188	-0.142
1471	ENSMUSG00000031176	Dynlt3	-0.042	-0.061	-0.046	0.158	0.678
1472	ENSMUSG00000004266	Ptpn6	-0.144	0.653	-0.089	-0.123	-0.065
1473	ENSMUSG00000036564	Ndrg4	-0.338	-0.267	0.485	-0.091	-0.118
1474	ENSMUSG00000027706	Sec62	-0.025	-0.012	-0.118	-0.175	0.055
1475	ENSMUSG00000030327	Necap1	0.276	-0.139	-0.179	0.378	-0.042
1476	ENSMUSG00000027195	Hsd17b12	0.037	-0.07	-0.173	0.034	-0.159
1477	ENSMUSG00000031948	Kars	-0.13	0.061	0.286	0.11	0.059
1478	ENSMUSG00000008958	Vps72	0.231	0.303	-0.117	-0.236	0.535
1479	ENSMUSG00000032314	Etfa	-0.106	0.057	0.306	-0.191	0.028
1480	ENSMUSG00000045411	2410002F23Rik	-0.142	0.094	0.072	0.21	-0.239
1481	ENSMUSG00000063954	Hist2h2aa1	-0.145	0.381	0.187	0.118	-0.154
1482	ENSMUSG00000000194	Gpr107	-0.089	0.362	-0.005	0.022	-0.092
1483	ENSMUSG00000071497	Nutf2-ps1	-0.067	0.033	-0.131	-0.145	0.92
1484	ENSMUSG00000035413	Tmem98	0.062	0.357	-0.252	-0.203	0.062
1485	ENSMUSG00000027937	Jtb	0.338	-0.001	-0.243	-0.196	0.359
1486	ENSMUSG00000093904	Tomm20	-0.234	-0.145	0.241	0.05	0.374
1487	ENSMUSG00000022940	Pigp	-0.118	-0.126	-0.006	-0.003	-0.176
1488	ENSMUSG00000021550	2210016F16Rik	-0.077	0.832	-0.221	0.023	-0.105
1489	ENSMUSG00000029467	Atp2a2	0.046	-0.252	-0.211	0.057	0.617
1490	ENSMUSG00000003549	Ercc1	0.013	0.155	0.013	-0.141	-0.194
1491	ENSMUSG00000020152	Actr2	0.036	-0.126	0.331	-0.168	-0.224
1492	ENSMUSG00000020368	Canx	-0.174	-0.236	0.021	0.198	0.433
1493	ENSMUSG00000020993	Trappc6b	0.43	-0.201	-0.01	-0.023	-0.159
1494	ENSMUSG00000027422	Rrbp1	0.216	0.342	-0.037	-0.199	-0.121
1495	ENSMUSG00000006412	Pfdn2	-0.097	-0.16	0.283	-0.216	-0.227
1496	ENSMUSG00000020149	Rab1	0.249	-0.124	-0.268	-0.146	0.231
1497	ENSMUSG00000004655	Aqp1	-0.023	0.992	-0.183	-0.053	-0.027
1498	ENSMUSG00000042605	Atxn2	0.524	-0.05	-0.314	-0.204	0.002
1499	ENSMUSG00000032458	Copb2	-0.134	0.131	0.057	0.284	0.201
1500	ENSMUSG00000025630	Hprt	0.432	-0.264	0.039	-0.05	-0.343
1501	ENSMUSG00000063439	B9d2	-0.1	-0.065	0.321	0.051	-0.237
1502	ENSMUSG00000099083	Atf7	0.036	0.062	-0.271	-0.215	-0.121
1503	ENSMUSG00000042625	Safb2	0.233	0.166	-0.155	0.18	-0.195
1504	ENSMUSG00000078578	Ube2d3	0.094	-0.134	-0.036	0.065	0.064
1505	ENSMUSG00000040435	Ppp1r15a	-0.101	0.17	0.317	0.086	-0.082
1506	ENSMUSG00000078440	Dohh	0.449	-0.105	-0.239	0.16	-0.236
1507	ENSMUSG00000036949	Slc39a12	-0.042	0.325	-0.226	0.05	-0.176
1508	ENSMUSG00000032988	Slc16a8	-0.028	0.994	-0.143	-0.061	-0.031
1509	ENSMUSG00000030704	Rab6a	0.572	-0.184	-0.653	0.151	0.054
1510	ENSMUSG00000024446	Rpp21	0.311	-0.103	-0.064	0.122	-0.275
1511	ENSMUSG00000032609	Klhdc8b	0.025	0.353	-0.284	0.29	-0.157
1512	ENSMUSG00000025732	Fam195a	0.286	0.158	-0.228	-0.087	-0.154
1513	ENSMUSG00000035329	Fbxo33	0.175	0.241	-0.146	-0.171	0.349
1514	ENSMUSG00000027889	Ampd2	0.392	0.17	-0.081	-0.168	-0.186
1515	ENSMUSG00000018593	Sparc	-0.142	-0.021	0.313	0.081	-0.132
1516	ENSMUSG00000036073	Galt	0.447	0.03	-0.09	-0.13	-0.15
1517	ENSMUSG00000020349	Ppp2ca	0.176	0.057	-0.192	-0.006	-0.342
1518	ENSMUSG00000030689	Ino80e	0.342	0.113	-0.306	-0.141	0.483
1519	ENSMUSG00000020612	Prkar1a	0.017	-0.252	0.232	-0.113	0.197
1520	ENSMUSG00000057880	Abat	-0.379	-0.07	0.278	0.081	-0.133
1521	ENSMUSG00000035443	Thyn1	-0.093	0.009	0.05	0.031	-0.218
1522	ENSMUSG00000031221	Igbp1	0.034	0.071	0.166	-0.131	-0.186
1523	ENSMUSG00000022194	Pabpn1	0.248	-0.086	-0.035	-0.073	-0.161
1524	ENSMUSG00000038195	Rilp	-0.25	0.757	-0.09	0.283	-0.087
1525	ENSMUSG00000025647	Shisa5	0.503	0.075	-0.552	0.175	-0.106
1526	ENSMUSG00000029182	1700001C02Rik	-0.057	0.922	-0.226	-0.068	-0.035
1527	ENSMUSG00000015714	Cers2	0.047	0.119	-0.146	-0.124	0.494
1528	ENSMUSG00000055022	Cntn1	0.388	-0.024	-0.139	0.036	-0.047
1529	ENSMUSG00000041193	Pla2g5	-0.005	0.989	-0.191	-0.057	-0.029
1530	ENSMUSG00000001783	Rtcb	0.308	0.024	-0.029	-0.441	0.043
1531	ENSMUSG00000028519	Dab1	0.385	0.56	-0.346	-0.203	-0.163
1532	ENSMUSG00000038623	Tm6sf1	0.359	0.441	-0.4	-0.172	-0.09
1533	ENSMUSG00000039217	Il18	0.111	0.074	0.053	-0.325	-0.171
1534	ENSMUSG00000075467	Dnlz	0.126	0.628	-0.162	-0.306	-0.129
1535	ENSMUSG00000025287	Acot9	0.045	0.293	-0.06	-0.214	-0.012
1536	ENSMUSG00000039427	Alg1	-0.045	0.255	0.187	-0.194	-0.207
1537	ENSMUSG00000033965	Slc16a2	0.108	0.721	0.003	-0.158	-0.118
1538	ENSMUSG00000020577	Tspan13	0.362	-0.14	-0.202	0.215	-0.224
1539	ENSMUSG00000070319	Eif3g	0.21	-0.22	0.175	-0.075	-0.128
1540	ENSMUSG00000025158	Rfng	0.463	0.056	-0.065	-0.27	-0.303
1541	ENSMUSG00000039197	Adk	-0.041	0.046	0.113	0.012	-0.119
1542	ENSMUSG00000021665	Hexb	-0.039	0.012	0.222	-0.213	-0.203
1543	ENSMUSG00000072693	Gm10401	0.133	-0.083	-0.423	-0.084	0.41
1544	ENSMUSG00000029390	Tmed2	0.049	0.001	-0.147	-0.052	-0.102
1545	ENSMUSG00000032965	Ift57	0.15	0.036	0	0.03	0.099
1546	ENSMUSG00000032184	Lysmd2	0.001	0.047	-0.01	-0.165	0.146
1547	ENSMUSG00000038965	Ube2l3	-0.092	-0.113	0.055	-0.194	-0.276
1548	ENSMUSG00000027011	Ube2e3	0.183	-0.021	0.068	-0.1	0.132
1549	ENSMUSG00000031403	Dkc1	-0.081	0.354	-0.126	0.223	-0.146
1550	ENSMUSG00000002768	Mea1	0.168	-0.247	-0.071	0.113	-0.336
1551	ENSMUSG00000031848	Lsm4	0.419	-0.105	-0.223	0.037	-0.032
1552	ENSMUSG00000028656	Cap1	-0.404	-0.152	0.392	0.463	0.181
1553	ENSMUSG00000040738	Ints8	0.057	0.357	-0.329	-0.048	0.426
1554	ENSMUSG00000042097	Zfp239	-0.071	0.28	0.251	-0.198	-0.163
1555	ENSMUSG00000041577	Prelp	0.057	0.951	-0.211	-0.088	-0.046
1556	ENSMUSG00000028367	Txn1	0.411	-0.206	-0.502	0.03	0.341
1557	ENSMUSG00000037570	Mcrs1	0.354	-0.056	0.108	0.12	-0.243
1558	ENSMUSG00000024397	Aif1	-0.016	0.075	-0.002	-0.236	0.702
1559	ENSMUSG00000027405	Nop56	0.041	-0.064	-0.038	0.362	0.261
1560	ENSMUSG00000050538	B230217C12Rik	0.217	0.043	-0.346	0	0.403
1561	ENSMUSG00000079018	Ly6c1	0.162	-0.12	-0.264	-0.246	-0.065
1562	ENSMUSG00000027894	Slc6a17	0.392	0.166	-0.2	-0.007	-0.221
1563	ENSMUSG00000023079	Gtf2ird1	0.03	0.734	-0.169	-0.014	-0.147
1564	ENSMUSG00000040415	Dtx3	-0.001	-0.014	0.435	0.13	-0.263
1565	ENSMUSG00000030062	Rpn1	-0.028	0.179	-0.116	0.157	-0.138
1566	ENSMUSG00000026319	2310035C23Rik	0.133	0.527	-0.086	0.01	-0.178
1567	ENSMUSG00000023092	Fhl1	-0.152	0.125	-0.313	0.271	0.325
1568	ENSMUSG00000032549	Rab6b	0.758	-0.221	-0.268	-0.249	-0.206
1569	ENSMUSG00000034432	Cops8	0.027	-0.09	0.234	-0.001	-0.242
1570	ENSMUSG00000021737	Psmd6	0.121	-0.05	0.178	0.234	-0.209
1571	ENSMUSG00000003039	Fam32a	0.242	-0.04	-0.11	0.155	0.103
1572	ENSMUSG00000030410	Dmwd	0.124	-0.089	-0.017	0.253	-0.297
1573	ENSMUSG00000010136	Pifo	-0.038	0.981	-0.183	-0.06	-0.031
1574	ENSMUSG00000039382	Wdr45	0.297	0.016	0.013	-0.074	-0.066
1575	ENSMUSG00000006932	Ctnnb1	-0.258	-0.175	-0.266	0.52	0.1
1576	ENSMUSG00000032295	Man2c1	-0.136	0.015	0.16	0.079	-0.209
1577	ENSMUSG00000035215	Lsm7	0.042	-0.004	-0.264	0.057	-0.119
1578	ENSMUSG00000005483	Dnajb1	0.49	0.142	-0.246	-0.029	-0.258
1579	ENSMUSG00000028745	Capzb	0.306	-0.218	-0.188	0.244	0.47
1580	ENSMUSG00000050373	Snx21	0.437	0.012	-0.354	0.118	-0.191
1581	ENSMUSG00000070858	Gm1673	0.209	-0.2	0.211	-0.122	-0.348
1582	ENSMUSG00000018819	Lsp1	0.189	0.617	-0.188	-0.114	-0.058
1583	ENSMUSG00000019782	Rwdd1	-0.219	-0.072	0.233	0.255	-0.227
1584	ENSMUSG00000003617	Cp	-0.001	0.986	-0.197	-0.057	-0.029
1585	ENSMUSG00000003402	Prkcsh	0.055	0.098	0.281	-0.235	0.111
1586	ENSMUSG00000019877	Serinc1	0.248	-0.279	-0.346	-0.084	0.258
1587	ENSMUSG00000023104	Rfc2	0.196	0.045	-0.366	0.094	0.622
1588	ENSMUSG00000038416	Cdc16	0.001	0.08	-0.002	0.117	-0.211
1589	ENSMUSG00000024767	Otub1	0.317	-0.247	-0.079	0.106	-0.241
1590	ENSMUSG00000005514	Por	-0.065	0.149	0.058	0.252	-0.215
1591	ENSMUSG00000028333	Anp32b	-0.206	0.28	0.199	-0.043	-0.215
1592	ENSMUSG00000024109	Nrxn1	0.194	0.059	0.2	-0.172	-0.074
1593	ENSMUSG00000037351	Actr1b	0.717	-0.127	-0.205	-0.302	0.101
1594	ENSMUSG00000048442	Smim5	-0.117	0.905	-0.043	-0.104	-0.053
1595	ENSMUSG00000036873	2410004B18Rik	0.428	0.03	-0.225	-0.272	0.317
1596	ENSMUSG00000006442	Srm	-0.007	-0.099	0.418	-0.102	-0.029
1597	ENSMUSG00000017740	Slc12a5	0.368	-0.208	-0.016	-0.337	0.521
1598	ENSMUSG00000067148	Polr1c	0.461	0.063	-0.161	-0.009	-0.214
1599	ENSMUSG00000022558	Mroh1	0.404	0.076	-0.492	0.065	-0.174
1600	ENSMUSG00000029136	Rbks	-0.088	0.722	-0.044	0.064	-0.067
1601	ENSMUSG00000032604	Qars	0.118	-0.06	-0.087	-0.187	-0.192
1602	ENSMUSG00000050043	Tmx2	0.115	-0.236	-0.398	-0.055	0.739
1603	ENSMUSG00000056413	Adap1	0.588	-0.009	0.043	-0.16	-0.231
1604	ENSMUSG00000045503	Sys1	0.002	0.33	-0.026	0.017	0.07
1605	ENSMUSG00000098134	Rnf113a2	-0.077	0.299	-0.175	0.151	-0.114
1606	ENSMUSG00000024668	Sdhaf2	0.109	0.403	-0.163	-0.127	0.017
1607	ENSMUSG00000024054	Smchd1	-0.064	0.242	0.22	0.167	-0.097
1608	ENSMUSG00000027800	Tm4sf1	0.015	0.784	-0.195	-0.154	-0.087
1609	ENSMUSG00000026239	Pde6d	-0.142	0.003	0.099	0.243	-0.269
1610	ENSMUSG00000061286	Exosc5	0.06	0.3	0.185	-0.316	-0.177
1611	ENSMUSG00000023960	Enpp5	-0.003	0.057	0.123	-0.384	0.199
1612	ENSMUSG00000029781	Fkbp9	-0.173	0.639	-0.127	0.177	-0.126
1613	ENSMUSG00000028013	Ppa2	0.171	0.007	0.22	-0.243	-0.135
1614	ENSMUSG00000040111	Gramd1b	0.334	0.124	-0.019	-0.286	0.062
1615	ENSMUSG00000005699	Pard6a	0.187	0.007	0.2	0.036	0.193
1616	ENSMUSG00000026443	Lrrn2	0.08	0.148	0.385	-0.02	-0.256
1617	ENSMUSG00000032328	Tmem30a	0.102	-0.14	-0.189	0.024	0.501
1618	ENSMUSG00000029151	Slc30a3	0.828	-0.005	-0.415	-0.158	-0.08
1619	ENSMUSG00000027091	Zc3h15	-0.122	0.027	0.32	-0.096	-0.226
1620	ENSMUSG00000055430	Nap1l5	0.489	-0.195	-0.523	-0.103	0.141
1621	ENSMUSG00000058070	Eml1	0.085	0.138	0.266	-0.244	-0.202
1622	ENSMUSG00000029681	Bcl7b	0.143	0.092	-0.462	0.041	0.57
1623	ENSMUSG00000001366	Fbxo9	0.43	-0.118	-0.433	-0.17	0.14
1624	ENSMUSG00000038422	Hdhd3	-0.003	0.321	-0.04	-0.175	-0.176
1625	ENSMUSG00000031353	Rbbp7	0.163	-0.143	-0.271	0.171	0.709
1626	ENSMUSG00000004980	Hnrnpa2b1	-0.078	-0.131	-0.137	0.048	-0.208
1627	ENSMUSG00000024359	Hspa9	-0.045	0.023	-0.005	-0.028	0.415
1628	ENSMUSG00000022415	Syngr1	0.252	0.018	-0.432	-0.015	0.411
1629	ENSMUSG00000040331	Nsmce4a	-0.068	0.134	0.181	-0.192	-0.107
1630	ENSMUSG00000026245	Farsb	0.131	0.041	-0.062	0.165	-0.209
1631	ENSMUSG00000023806	Rsph3b	-0.204	0.293	-0.069	0.462	-0.093
1632	ENSMUSG00000071547	Nt5dc2	-0.016	0.351	-0.123	0.049	-0.087
1633	ENSMUSG00000061479	Snrpa	-0.02	-0.102	0.479	-0.09	-0.198
1634	ENSMUSG00000096740	Lbhd1	-0.053	0.219	0.097	-0.062	-0.123
1635	ENSMUSG00000022756	Slc7a4	0.461	0.11	-0.106	-0.283	-0.227
1636	ENSMUSG00000009687	Fxyd5	0.332	0.16	-0.214	-0.178	-0.09
1637	ENSMUSG00000092607	Scnm1	-0.033	0.138	-0.136	-0.019	0.075
1638	ENSMUSG00000025724	Sec11a	-0.209	0.03	-0.061	0.199	0.568
1639	ENSMUSG00000025791	Pgm2	-0.238	0.119	0.046	0.247	0.47
1640	ENSMUSG00000047261	Gap43	-0.337	-0.246	0.116	0.165	-0.064
1641	ENSMUSG00000021493	Pdlim7	0.234	-0.115	-0.072	0.255	-0.221
1642	ENSMUSG00000066036	Ubr4	0.22	0.121	0.013	0.11	-0.184
1643	ENSMUSG00000041119	Pde9a	-0.321	0.21	0.131	-0.168	-0.181
1644	ENSMUSG00000030409	Dmpk	-0.095	0.545	-0.249	-0.118	0.717
1645	ENSMUSG00000024782	Ak3	0.202	0.046	-0.056	-0.005	-0.256
1646	ENSMUSG00000055553	Kxd1	0.056	0.019	-0.072	0.123	-0.149
1647	ENSMUSG00000068922	Msto1	0.191	0.174	0.173	0.015	-0.186
1648	ENSMUSG00000007050	Lsm2	-0.273	0.243	-0.091	0.329	-0.132
1649	ENSMUSG00000039114	Nrn1	0.885	-0.013	-0.504	-0.181	-0.094
1650	ENSMUSG00000030750	Nsmce1	-0.026	0.185	-0.065	0.227	-0.174
1651	ENSMUSG00000024395	Lims2	-0.099	0.202	0.059	-0.215	-0.008
1652	ENSMUSG00000029310	Nudt9	0.265	0.109	-0.303	-0.05	0.365
1653	ENSMUSG00000028634	Hivep3	0.35	0.276	-0.099	-0.192	-0.109
1654	ENSMUSG00000040722	Scamp5	0.541	-0.133	-0.407	0.065	0.055
1655	ENSMUSG00000025035	Arl3	-0.188	-0.193	0.638	-0.018	0.033
1656	ENSMUSG00000031311	Nono	-0.137	-0.002	-0.034	0.386	-0.337
1657	ENSMUSG00000061130	Ppm1b	-0.12	0.284	0.24	0.037	-0.19
1658	ENSMUSG00000037904	Ankrd9	0.436	0.283	-0.498	0.121	-0.1
1659	ENSMUSG00000028689	Ccdc163	0.114	0.455	-0.286	-0.093	-0.053
1660	ENSMUSG00000011114	Tbrg1	0.57	-0.042	-0.444	-0.072	-0.173
1661	ENSMUSG00000028233	Tgs1	-0.222	0.382	0.055	-0.113	-0.12
1662	ENSMUSG00000039737	Prkrip1	0.143	0.033	0.319	-0.052	-0.136
1663	ENSMUSG00000047260	Emc6	0.538	-0.093	-0.453	0.115	-0.12
1664	ENSMUSG00000026688	Mgst3	0.666	-0.106	-0.178	-0.239	-0.212
1665	ENSMUSG00000040482	Dxo	0.321	0.028	0.179	-0.263	-0.15
1666	ENSMUSG00000035640	Dos	0.215	-0.309	-0.186	0.138	0.03
1667	ENSMUSG00000010607	Pigyl	0.245	-0.18	-0.125	0.047	0.465
1668	ENSMUSG00000023277	Twf2	0.324	-0.042	0.109	0.112	-0.157
1669	ENSMUSG00000050761	Gp1bb	0.494	-0.097	-0.309	-0.259	-0.075
1670	ENSMUSG00000022201	Zfr	0.057	0.034	-0.013	0.248	-0.221
1671	ENSMUSG00000027998	Plrg1	-0.086	0.056	0.041	-0.132	0.785
1672	ENSMUSG00000014243	Zswim7	0.201	-0.034	0.264	-0.046	-0.171
1673	ENSMUSG00000025337	Sbds	0.169	-0.032	-0.471	0.353	0.307
1674	ENSMUSG00000032320	Rcn2	0.059	-0.094	-0.439	-0.064	0.357
1675	ENSMUSG00000026172	Bcs1l	-0.03	0.216	0.003	0.342	-0.118
1676	ENSMUSG00000046160	Olig1	0.108	-0.033	-0.363	0.262	0.081
1677	ENSMUSG00000005823	Gpr108	0.285	0.418	-0.189	-0.046	-0.141
1678	ENSMUSG00000019578	Ubxn6	0.252	-0.055	-0.021	0.028	-0.163
1679	ENSMUSG00000020456	Ogdh	-0.095	-0.032	0.25	0.09	-0.088
1680	ENSMUSG00000055932	Fto	0.229	0.138	-0.083	-0.289	-0.111
1681	ENSMUSG00000019470	Xab2	0.097	0.269	0.06	-0.221	0.08
1682	ENSMUSG00000006392	Med8	0.531	0.063	-0.322	-0.036	-0.156
1683	ENSMUSG00000030714	Ccdc101	-0.187	0.006	0.002	0.311	-0.172
1684	ENSMUSG00000030717	Nupr1	0.163	0.317	-0.261	0.247	-0.071
1685	ENSMUSG00000035847	Ids	-0.121	-0.046	-0.308	0.068	0.821
1686	ENSMUSG00000049097	Ankrd34a	0.457	0.11	-0.306	-0.203	0.631
1687	ENSMUSG00000025371	Chmp6	0.034	0.029	-0.083	-0.185	0.825
1688	ENSMUSG00000028657	Ppt1	-0.139	-0.042	0.074	0.116	-0.094
1689	ENSMUSG00000025175	Fn3k	0.172	-0.091	0.168	-0.228	-0.243
1690	ENSMUSG00000017858	Ift52	0.302	0.364	-0.417	-0.12	-0.153
1691	ENSMUSG00000032786	Alas1	0.223	0.093	0.096	-0.071	-0.094
1692	ENSMUSG00000014633	Cmc2	0.305	0.131	-0.335	-0.269	-0.154
1693	ENSMUSG00000002803	Btbd6	0.241	0.055	-0.319	0.094	-0.233
1694	ENSMUSG00000020635	Fkbp1b	0.739	-0.027	-0.503	-0.195	0.117
1695	ENSMUSG00000026207	Speg	0.246	0.041	0.131	-0.346	-0.241
1696	ENSMUSG00000038312	Edem2	0.105	0.396	-0.143	-0.122	-0.118
1697	ENSMUSG00000022428	Cby1	0.309	-0.07	0.056	-0.115	-0.254
1698	ENSMUSG00000027425	Csrp2bp	0.199	0.184	0.074	-0.108	-0.173
1699	ENSMUSG00000032766	Gng11	0.001	0.021	-0.181	-0.234	0.328
1700	ENSMUSG00000047945	Marcksl1	0.504	0.12	-0.149	-0.241	-0.175
1701	ENSMUSG00000017286	Glod4	0.038	0.021	0.199	0.141	-0.218
1702	ENSMUSG00000015488	Cacfd1	0.126	0.053	-0.384	0.259	-0.171
1703	ENSMUSG00000040591	1110051M20Rik	-0.102	-0.107	-0.05	0.336	0.446
1704	ENSMUSG00000002059	Rab34	-0.134	0.059	-0.004	0.119	-0.134
1705	ENSMUSG00000075486	Commd6	0.309	0.08	-0.29	-0.291	0.044
1706	ENSMUSG00000030653	Pde2a	-0.209	-0.271	0.551	0.07	-0.345
1707	ENSMUSG00000073889	Il11ra1	0.135	0.253	-0.165	-0.241	-0.133
1708	ENSMUSG00000073468	Sft2d1	0.118	-0.065	-0.018	-0.085	-0.225
1709	ENSMUSG00000030815	Phkg2	-0.077	0.139	0.227	0.471	-0.162
1710	ENSMUSG00000032010	Usp2	0.236	-0.003	0.095	-0.281	0.266
1711	ENSMUSG00000015733	Capza2	0.148	-0.188	-0.256	-0.006	0.316
1712	ENSMUSG00000026879	Gsn	0.155	0.188	-0.064	-0.162	-0.151
1713	ENSMUSG00000058594	Fbxo18	0.065	0.001	0.021	0.125	0.098
1714	ENSMUSG00000034424	Gcsh	0.125	-0.097	0.091	-0.105	-0.142
1715	ENSMUSG00000030304	Ergic2	-0.115	0.086	0.071	0.262	-0.075
1716	ENSMUSG00000030374	Strn4	0.371	-0.082	0.222	-0.18	-0.131
1717	ENSMUSG00000024480	Ap3s1	0.263	0.163	-0.337	-0.349	0
1718	ENSMUSG00000033061	Resp18	0.138	-0.117	-0.48	0.306	0.273
1719	ENSMUSG00000003660	Snrnp200	0.039	0.077	-0.082	0.22	-0.186
1720	ENSMUSG00000016541	Atxn10	0.516	-0.317	-0.211	-0.131	-0.138
1721	ENSMUSG00000021178	Psmc1	0.296	-0.233	0.184	-0.071	-0.25
1722	ENSMUSG00000024576	Csnk1a1	0.168	0.069	-0.404	0.23	0.122
1723	ENSMUSG00000032101	Ddx25	0.091	-0.006	-0.09	0.067	-0.202
1724	ENSMUSG00000047656	Trpt1	0.07	0.218	0.224	0.007	-0.042
1725	ENSMUSG00000051502	Ufsp1	-0.163	0.165	-0.079	0.066	-0.094
1726	ENSMUSG00000003184	Irf3	-0.066	0.246	0.181	-0.048	-0.134
1727	ENSMUSG00000025856	Pdgfa	0.559	0.108	-0.359	-0.185	-0.099
1728	ENSMUSG00000028465	Tln1	0.063	0.194	-0.307	0.096	0.299
1729	ENSMUSG00000040242	Fgfr1op2	0.104	0.06	0.273	-0.106	-0.039
1730	ENSMUSG00000030890	Ilk	-0.242	-0.022	0.22	0.099	-0.128
1731	ENSMUSG00000047557	Lxn	0.209	-0.016	-0.033	0.045	-0.24
1732	ENSMUSG00000056596	Trnp1	-0.381	-0.251	0.611	-0.165	-0.111
1733	ENSMUSG00000040128	Pnrc1	-0.222	0.029	0.148	-0.308	0.539
1734	ENSMUSG00000031534	Smim19	-0.103	0.002	-0.233	0.374	0.745
1735	ENSMUSG00000035297	Cops4	0.093	-0.074	-0.2	-0.031	0.81
1736	ENSMUSG00000021235	Coq6	0.235	0.027	-0.341	0.076	0.719
1737	ENSMUSG00000029622	Arpc1b	-0.153	0.159	-0.088	0.402	-0.094
1738	ENSMUSG00000048332	Lhfp	0.473	0.237	-0.372	-0.201	-0.117
1739	ENSMUSG00000060904	Arl1	0.033	-0.149	-0.108	0.175	0.509
1740	ENSMUSG00000025132	Arhgdia	0.199	-0.133	0.323	-0.349	-0.196
1741	ENSMUSG00000044475	Ascc1	-0.018	0.345	-0.034	-0.148	-0.141
1742	ENSMUSG00000044629	Cnrip1	0.522	-0.085	-0.395	0.109	0.272
1743	ENSMUSG00000031774	Fam192a	0.148	0.019	-0.34	0.657	-0.24
1744	ENSMUSG00000079484	Phyhd1	-0.079	0.16	-0.338	0	0.892
1745	ENSMUSG00000029209	Gnpda2	-0.132	0.025	-0.246	0.389	0.721
1746	ENSMUSG00000024140	Epas1	0.1	0.458	-0.079	-0.001	-0.036
1747	ENSMUSG00000014867	Surf4	0.162	0.302	0.069	-0.228	-0.191
1748	ENSMUSG00000003438	Timm50	0.522	0.093	-0.203	-0.253	-0.108
1749	ENSMUSG00000028670	Lypla2	0.133	0.118	-0.033	-0.125	-0.266
1750	ENSMUSG00000038615	Nfe2l1	0.247	0.177	0.329	-0.327	-0.27
1751	ENSMUSG00000027999	Pla2g12a	-0.128	0.158	0.469	-0.055	-0.095
1752	ENSMUSG00000027316	Gfra4	0.521	-0.071	-0.295	0.016	-0.267
1753	ENSMUSG00000058240	Cryzl1	0.311	-0.043	-0.15	-0.19	0.466
1754	ENSMUSG00000026511	Srp9	0.399	-0.063	0.015	-0.238	-0.235
1755	ENSMUSG00000022295	Atp6v1c1	0.427	-0.206	-0.322	-0.202	-0.23
1756	ENSMUSG00000031197	Vbp1	-0.213	-0.099	-0.042	0.094	0.081
1757	ENSMUSG00000042712	Wbp5	-0.147	-0.235	-0.104	0.203	0.004
1758	ENSMUSG00000022674	Ube2v2	0.185	-0.009	-0.108	-0.009	-0.188
1759	ENSMUSG00000078816	Prkcg	0.246	-0.101	0.117	-0.23	-0.22
1760	ENSMUSG00000022332	Khdrbs3	0.695	-0.022	-0.264	-0.166	-0.154
1761	ENSMUSG00000028064	Sema4a	0.417	0.197	-0.326	-0.219	-0.123
1762	ENSMUSG00000035596	Mboat7	0.162	0.027	-0.226	-0.197	-0.28
1763	ENSMUSG00000004961	Syt5	0.069	-0.291	-0.114	0.145	0.208
1764	ENSMUSG00000013921	Clip3	0.377	-0.169	-0.158	0.32	0.013
1765	ENSMUSG00000021928	Ebpl	-0.091	0.416	0.397	-0.232	-0.203
1766	ENSMUSG00000067365	Tmem128	0.291	0.066	0.13	-0.354	-0.208
1767	ENSMUSG00000061758	Akr1b10	0.187	0.144	0.035	-0.225	-0.122
1768	ENSMUSG00000041765	Ubac2	0.264	0.341	-0.182	-0.16	-0.147
1769	ENSMUSG00000019528	Gyg	0.499	0.049	-0.338	-0.166	-0.172
1770	ENSMUSG00000032436	Cmtm7	-0.093	0.631	0.008	-0.014	-0.066
1771	ENSMUSG00000033021	Gmppa	0.329	-0.02	-0.095	-0.304	-0.226
1772	ENSMUSG00000018509	Cenpv	-0.081	0.148	-0.022	-0.036	-0.12
1773	ENSMUSG00000038489	Polr2l	-0.075	0.228	-0.119	0.338	-0.235
1774	ENSMUSG00000033998	Kcnk1	0.297	0.144	0.066	-0.38	-0.252
1775	ENSMUSG00000025722	Wdr73	0.395	0.286	-0.234	-0.323	0.144
1776	ENSMUSG00000063931	Pepd	0.038	0.154	-0.18	-0.166	-0.176
1777	ENSMUSG00000039347	Atp6v0e2	0.61	-0.239	-0.509	0.166	-0.298
1778	ENSMUSG00000023495	Pcbp4	0.124	-0.113	0.343	-0.066	-0.119
1779	ENSMUSG00000026831	1700007K13Rik	0.048	0.236	-0.195	0.371	-0.074
1780	ENSMUSG00000021476	Habp4	0.5	-0.075	-0.377	0.254	-0.213
1781	ENSMUSG00000021772	Nkiras1	0.393	-0.137	-0.168	-0.179	0.681
1782	ENSMUSG00000025950	Idh1	0.091	0.17	0.014	-0.263	-0.176
1783	ENSMUSG00000028672	Hmgcl	-0.104	0.055	0.113	0.127	-0.182
1784	ENSMUSG00000038055	Dexi	0.444	-0.062	-0.206	-0.108	-0.203
1785	ENSMUSG00000045435	Tmem60	0.23	0.076	-0.336	-0.084	-0.182
1786	ENSMUSG00000001891	Ugp2	-0.078	-0.026	0.311	-0.164	-0.114
1787	ENSMUSG00000052337	Immt	0.299	-0.054	-0.134	-0.038	-0.309
1788	ENSMUSG00000020358	Hnrnpab	-0.164	0.002	0.147	0.11	-0.182
1789	ENSMUSG00000017344	Vtn	0.059	-0.004	0.008	-0.133	-0.075
1790	ENSMUSG00000036887	C1qa	0.064	0.107	0.068	0.006	-0.109
1791	ENSMUSG00000037815	Ctnna1	0.128	0.432	-0.113	-0.085	-0.17
1792	ENSMUSG00000024990	Rbp4	-0.145	-0.06	0.57	-0.213	-0.157
1793	ENSMUSG00000032599	Ip6k2	0.163	0.256	-0.308	0.42	-0.16
1794	ENSMUSG00000051185	Fam174a	-0.055	0.039	-0.093	-0.141	-0.123
1795	ENSMUSG00000019806	Aig1	0.146	0.022	-0.038	-0.387	0.383
1796	ENSMUSG00000004748	Mtfp1	0.791	-0.028	-0.604	-0.082	0.106
1797	ENSMUSG00000078622	Ccdc47	0.386	0.214	-0.044	0.023	-0.149
1798	ENSMUSG00000020946	Gosr2	-0.058	0.06	-0.267	0.109	0.924
1799	ENSMUSG00000060860	Ube2s	-0.1	0.301	0.111	0.09	0.223
1800	ENSMUSG00000004937	Sgta	0.367	-0.075	-0.242	-0.24	-0.002
1801	ENSMUSG00000020232	Hmg20b	0.257	0.335	-0.346	-0.136	-0.156
1802	ENSMUSG00000029815	Malsu1	0.029	0.128	0.002	-0.109	0.208
1803	ENSMUSG00000063694	Cycs	0.302	-0.212	0.05	-0.079	-0.255
1804	ENSMUSG00000037190	Cyb561d2	0.347	0.171	-0.384	0.172	-0.152
1805	ENSMUSG00000022420	Dnal4	0.036	-0.094	-0.007	0.229	0.227
1806	ENSMUSG00000000085	Scmh1	-0.059	0.038	0.271	0.276	-0.179
1807	ENSMUSG00000018042	Cyb5r3	-0.03	0.126	-0.089	0.275	-0.221
1808	ENSMUSG00000026112	Coa5	-0.151	0.153	0.148	-0.142	0.545
1809	ENSMUSG00000030329	Pianp	-0.049	-0.177	0.386	-0.179	-0.237
1810	ENSMUSG00000004455	Ppp1cc	-0.235	-0.243	0.559	-0.15	-0.238
1811	ENSMUSG00000029777	Gars	0.089	0.053	0.023	-0.001	0.068
1812	ENSMUSG00000021494	Ddx41	-0.035	0.364	-0.419	0.254	-0.142
1813	ENSMUSG00000024426	Atat1	0.351	0.03	-0.435	0.053	-0.215
1814	ENSMUSG00000028149	Rap1gds1	0.534	-0.046	-0.221	-0.156	-0.282
1815	ENSMUSG00000014402	Tsg101	0.191	-0.069	0.072	0.167	-0.251
1816	ENSMUSG00000025027	Xpnpep1	0.096	0.169	-0.037	0.056	-0.208
1817	ENSMUSG00000030204	Ddx47	0.066	0.216	0.003	-0.022	-0.209
1818	ENSMUSG00000064115	Cadm2	0.146	0.111	0.006	-0.082	0.158
1819	ENSMUSG00000021728	Emb	-0.095	0.2	-0.247	0.124	0.864
1820	ENSMUSG00000028910	Mecr	0.215	0.118	-0.292	0.399	-0.138
1821	ENSMUSG00000022403	St13	-0.147	-0.176	0.254	0.172	0.12
1822	ENSMUSG00000014856	Tmem208	0.049	-0.138	-0.149	-0.107	-0.251
1823	ENSMUSG00000034108	Ccs	-0.004	-0.018	-0.121	-0.043	-0.199
1824	ENSMUSG00000020528	Prpsap2	-0.109	0.005	0.398	0.277	-0.216
1825	ENSMUSG00000038366	Lasp1	0.333	0.303	-0.198	0.087	-0.188
1826	ENSMUSG00000017221	Psmd3	0.434	-0.127	-0.225	-0.155	0.025
1827	ENSMUSG00000025144	Stra13	-0.159	0.127	0.196	-0.041	-0.085
1828	ENSMUSG00000046447	Camk2n1	0.457	-0.225	0.11	-0.304	-0.241
1829	ENSMUSG00000005683	Cs	0.329	-0.229	0.055	-0.159	0.107
1830	ENSMUSG00000031865	Dctn1	0.272	-0.011	0.147	-0.104	-0.252
1831	ENSMUSG00000022285	Ywhaz	-0.274	-0.345	0.509	0.168	0.162
1832	ENSMUSG00000027777	Schip1	0.705	-0.106	-0.357	-0.298	0.17
1833	ENSMUSG00000024513	Mbd2	-0.213	0.107	0.299	-0.262	-0.204
1834	ENSMUSG00000031954	Cfdp1	0.044	-0.086	0.333	-0.098	-0.119
1835	ENSMUSG00000022822	Abcc5	0.01	-0.029	-0.099	-0.156	-0.136
1836	ENSMUSG00000025232	Hexa	-0.042	0.025	0.162	-0.197	-0.178
1837	ENSMUSG00000034120	Srsf2	-0.147	-0.313	0.006	0.161	0.003
1838	ENSMUSG00000064213	Defa24	-0.134	-0.027	0.411	0.31	-0.107
1839	ENSMUSG00000027282	Mtch2	0.183	-0.223	0.206	-0.106	-0.316
1840	ENSMUSG00000037278	Tmem97	0.428	0.263	-0.152	-0.252	-0.146
1841	ENSMUSG00000074578	1500012F01Rik	0.26	-0.134	-0.355	0.33	-0.267
1842	ENSMUSG00000019461	Plscr3	-0.136	0.46	0.07	-0.169	-0.051
1843	ENSMUSG00000046434	Hnrnpa1	0.049	-0.199	0.188	-0.24	-0.174
1844	ENSMUSG00000056612	Ppp1r14b	0.299	0.15	-0.228	-0.324	-0.193
1845	ENSMUSG00000033628	Pik3c3	0.278	0.314	-0.216	-0.273	-0.233
1846	ENSMUSG00000036617	Etl4	0.495	0.201	-0.31	-0.066	-0.161
1847	ENSMUSG00000028959	Fastk	0.029	-0.086	0.134	0.182	0.125
1848	ENSMUSG00000021591	Glrx	0.705	-0.065	-0.344	-0.133	-0.127
1849	ENSMUSG00000040621	Gemin8	0.356	0.16	-0.168	-0.142	-0.098
1850	ENSMUSG00000028466	Creb3	0.192	-0.058	-0.305	-0.109	0.686
1851	ENSMUSG00000009090	Ap1b1	0.453	0.113	-0.143	-0.169	-0.313
1852	ENSMUSG00000008373	Prpf31	-0.019	0.052	0.01	-0.297	0.068
1853	ENSMUSG00000008475	Arpc5	-0.124	-0.126	-0.244	0.608	0.008
1854	ENSMUSG00000029076	Sdf4	0.193	-0.041	0.224	-0.155	-0.001
1855	ENSMUSG00000029199	Lias	0.223	0.11	0.136	-0.067	0.024
1856	ENSMUSG00000057572	Zbtb8os	-0.026	0.025	-0.272	0.086	-0.2
1857	ENSMUSG00000032078	Zpr1	0.269	0.124	-0.048	-0.169	-0.172
1858	ENSMUSG00000030629	Zfand6	-0.009	0.016	-0.273	0.02	0.07
1859	ENSMUSG00000004849	Ap1s1	-0.261	-0.205	0.8	-0.142	-0.281
1860	ENSMUSG00000001687	Ubl3	-0.166	-0.309	0.434	-0.197	0.162
1861	ENSMUSG00000024955	Esrra	0.107	0.145	0.189	0.342	-0.305
1862	ENSMUSG00000021759	Ppap2a	-0.006	0.008	0.044	0.226	0.197
1863	ENSMUSG00000020386	Sar1b	0.441	-0.203	-0.309	0.003	0.111
1864	ENSMUSG00000032480	Dhx30	0.197	0.061	0.16	0.03	-0.25
1865	ENSMUSG00000025484	Bet1l	0.108	0.219	0.03	-0.105	-0.228
1866	ENSMUSG00000041231	Ublcp1	0.275	-0.072	-0.4	0.369	0.285
1867	ENSMUSG00000020263	Appl2	-0.237	0.123	0.026	-0.074	0.14
1868	ENSMUSG00000024914	Drap1	-0.118	-0.126	-0.172	0.358	-0.271
1869	ENSMUSG00000051675	Trim32	0.24	-0.124	-0.128	0.028	0.327
1870	ENSMUSG00000068039	Tcp1	0.089	-0.265	0.214	0.182	-0.274
1871	ENSMUSG00000042745	Id1	0.005	0.138	-0.209	-0.213	-0.144
1872	ENSMUSG00000045854	Lyrm2	0.221	0.001	-0.197	-0.173	-0.201
1873	ENSMUSG00000022471	Xrcc6	-0.15	0.286	0.203	-0.101	-0.116
1874	ENSMUSG00000031010	Usp9x	-0.158	0.111	-0.013	-0.034	0.878
1875	ENSMUSG00000025404	R3hdm2	0.635	-0.057	-0.33	-0.081	-0.247
1876	ENSMUSG00000055692	Tmem191c	-0.017	-0.178	0.513	-0.048	-0.182
1877	ENSMUSG00000006476	Nsmf	0.592	-0.16	-0.313	-0.095	-0.248
1878	ENSMUSG00000038467	Chmp4b	-0.099	-0.062	-0.055	0.085	-0.268
1879	ENSMUSG00000045427	Hnrnph2	-0.109	-0.046	0.004	0.029	0.697
1880	ENSMUSG00000032121	Tmem218	0.218	-0.062	-0.216	-0.159	0.654
1881	ENSMUSG00000030519	Apba2	0.445	0.116	-0.407	-0.173	0.015
1882	ENSMUSG00000028059	Arhgef2	0.017	0.136	0.106	-0.014	-0.25
1883	ENSMUSG00000073838	Tufm	0.371	-0.124	0.036	-0.056	0.042
1884	ENSMUSG00000029145	Eif2b4	0.065	0.073	-0.018	-0.2	0.516
1885	ENSMUSG00000010110	Stx5a	0.179	0.066	-0.115	-0.065	-0.227
1886	ENSMUSG00000060923	Acyp2	0.178	-0.094	-0.445	0.301	0.23
1887	ENSMUSG00000028788	Ptp4a2	-0.151	-0.035	-0.215	0.383	0.515
1888	ENSMUSG00000030718	Ppme1	0.759	-0.124	-0.278	-0.309	0.145
1889	ENSMUSG00000020329	Polrmt	0.255	-0.058	-0.009	-0.288	-0.221
1890	ENSMUSG00000026078	Pdcl3	0.084	0.019	-0.219	0.063	-0.19
1891	ENSMUSG00000029712	Actl6b	0.187	-0.108	0.112	-0.084	-0.355
1892	ENSMUSG00000018398	41159	0.49	-0.074	-0.165	-0.167	-0.23
1893	ENSMUSG00000026575	Nme7	-0.031	-0.007	-0.173	-0.011	0.248
1894	ENSMUSG00000009291	Pttg1ip	-0.139	0.06	0.167	0.277	-0.078
1895	ENSMUSG00000027890	Gstm4	-0.058	0.226	0.069	0.206	-0.099
1896	ENSMUSG00000027298	Tyro3	-0.127	0.138	-0.098	0.249	0.396
1897	ENSMUSG00000007987	Ift22	0.092	-0.061	-0.081	0.208	-0.134
1898	ENSMUSG00000006498	Ptbp1	0.144	0.255	-0.081	-0.154	0.176
1899	ENSMUSG00000025889	Snca	0.333	-0.248	0.265	-0.309	-0.055
1900	ENSMUSG00000021453	Gadd45g	-0.099	0.088	-0.261	0.389	0.62
1901	ENSMUSG00000041263	Rusc1	0.712	-0.171	-0.446	-0.142	0.257
1902	ENSMUSG00000022594	Lynx1	0.527	-0.059	-0.112	-0.138	-0.101
1903	ENSMUSG00000046947	Adck2	-0.001	0.077	0.079	-0.159	-0.165
1904	ENSMUSG00000035864	Syt1	0.674	-0.223	-0.469	-0.044	-0.187
1905	ENSMUSG00000022132	Cldn10	0.117	-0.126	-0.023	-0.063	-0.241
1906	ENSMUSG00000031778	Cx3cl1	-0.053	-0.224	0.574	-0.07	-0.244
1907	ENSMUSG00000033365	Ipo13	-0.069	-0.074	0.004	-0.159	0.533
1908	ENSMUSG00000007739	Cct4	0.324	-0.159	-0.059	-0.08	-0.334
1909	ENSMUSG00000039660	D2Wsu81e	-0.087	0.092	0.151	0.123	0.328
1910	ENSMUSG00000002778	Kdelr1	0.167	0.013	-0.187	0.481	-0.108
1911	ENSMUSG00000044991	1110034G24Rik	-0.199	0.064	-0.029	0.269	0.529
1912	ENSMUSG00000024712	Rfk	0.063	0.171	-0.034	-0.174	0.384
1913	ENSMUSG00000060475	Wtap	0.002	0.05	-0.325	-0.067	0.71
1914	ENSMUSG00000035790	Cep19	0.263	-0.157	-0.085	0.261	-0.101
1915	ENSMUSG00000026825	Dnm1	0.589	-0.159	-0.426	-0.212	0.176
1916	ENSMUSG00000035637	Grhpr	0.187	-0.034	-0.135	-0.227	0.403
1917	ENSMUSG00000014959	Gorasp2	0.129	-0.163	0.181	-0.018	0.201
1918	ENSMUSG00000028857	Tmem222	0.345	-0.105	-0.152	0.115	-0.205
1919	ENSMUSG00000034285	Nipsnap1	0.213	-0.047	-0.344	0.103	0.614
1920	ENSMUSG00000031990	Jam3	0.012	0.243	-0.244	-0.216	-0.133
1921	ENSMUSG00000031201	Brcc3	0.059	0.187	-0.152	-0.071	-0.156
1922	ENSMUSG00000041609	Ccdc64	0.486	0.152	-0.211	-0.26	-0.105
1923	ENSMUSG00000027206	Cops2	-0.005	0.137	-0.254	-0.238	0.373
1924	ENSMUSG00000061111	Fam195b	0.551	-0.201	-0.059	-0.176	-0.062
1925	ENSMUSG00000027429	Sec23b	0.239	0.173	-0.216	-0.029	-0.16
1926	ENSMUSG00000047714	Ppp1r2	-0.389	-0.099	0.307	0.017	-0.161
1927	ENSMUSG00000003131	Pafah1b2	0.109	-0.091	-0.274	0.031	0.32
1928	ENSMUSG00000032199	Polr2m	0.422	-0.046	-0.417	0.035	-0.066
1929	ENSMUSG00000073422	H2-Ke6	-0.17	0.165	0.254	-0.283	-0.156
1930	ENSMUSG00000019777	Hdac2	-0.109	0.049	0.029	0.299	0.027
1931	ENSMUSG00000029535	Triap1	-0.239	-0.041	0.187	0.239	-0.146
1932	ENSMUSG00000030697	Ppp4c	-0.033	0.11	0.192	-0.092	-0.035
1933	ENSMUSG00000021377	Dek	-0.01	0.224	-0.069	-0.082	-0.224
1934	ENSMUSG00000040249	Lrp1	0.422	-0.014	-0.064	-0.002	-0.067
1935	ENSMUSG00000027618	Nfs1	0.264	-0.012	0.023	-0.229	-0.001
1936	ENSMUSG00000036186	Fam69b	0.239	-0.023	0.044	-0.062	0.265
1937	ENSMUSG00000078453	Abracl	-0.061	-0.008	0.054	-0.052	0.554
1938	ENSMUSG00000042289	Hsd3b7	-0.113	0.411	-0.273	-0.155	0.739
1939	ENSMUSG00000032463	Faim	0.161	0.014	-0.407	-0.111	0.668
1940	ENSMUSG00000064181	Rab3ip	0.302	0.252	-0.416	-0.199	0.429
1941	ENSMUSG00000030878	Cdr2	-0.119	0.361	0.285	-0.041	-0.038
1942	ENSMUSG00000003868	Ruvbl2	0.076	0.016	-0.076	-0.067	0.343
1943	ENSMUSG00000029397	Rchy1	0.026	-0.058	-0.208	-0.117	0.757
1944	ENSMUSG00000040713	Creg1	0.048	0.107	0.035	0.277	-0.188
1945	ENSMUSG00000049556	Lingo1	0.831	0.014	-0.354	-0.184	-0.117
1946	ENSMUSG00000037966	Ninj1	-0.071	0.065	0.118	-0.227	-0.154
1947	ENSMUSG00000025153	Fasn	0.306	-0.093	0.005	0.02	-0.286
1948	ENSMUSG00000029464	Gpn3	0.186	0.077	-0.246	-0.166	0.66
1949	ENSMUSG00000021650	Ptcd2	-0.105	0.084	0.153	0.011	0.194
1950	ENSMUSG00000059714	Flot1	0.49	-0.086	-0.174	-0.169	-0.215
1951	ENSMUSG00000020538	Srebf1	-0.159	0.255	-0.114	0.551	-0.168
1952	ENSMUSG00000050711	Scg2	-0.091	-0.139	0.364	-0.305	0.104
1953	ENSMUSG00000061032	Rrp1	-0.043	-0.171	0.18	0.373	0.012
1954	ENSMUSG00000023286	Ube2j2	0.206	0.077	-0.187	-0.047	-0.209
1955	ENSMUSG00000030188	Magohb	-0.161	0.06	0.301	0.098	-0.131
1956	ENSMUSG00000078427	Sarnp	0.096	-0.115	0.353	0.186	-0.23
1957	ENSMUSG00000024740	Ddb1	0.109	0.061	-0.092	-0.166	0.637
1958	ENSMUSG00000028152	Tspan5	0.687	0.077	-0.164	-0.263	-0.135
1959	ENSMUSG00000055254	Ntrk2	0.091	0.162	-0.479	0.394	0.245
1960	ENSMUSG00000096472	Cdkn2d	0.474	-0.154	-0.252	0.033	-0.331
1961	ENSMUSG00000026229	Psmd1	-0.238	-0.049	-0.066	-0.001	0.744
1962	ENSMUSG00000026064	Ptp4a1	0.203	-0.017	-0.014	-0.248	0.068
1963	ENSMUSG00000008136	Fhl2	0.858	-0.022	-0.467	-0.058	-0.114
1964	ENSMUSG00000027752	Exosc8	0.302	0.041	-0.422	-0.038	-0.159
1965	ENSMUSG00000021832	Psmc6	0.17	-0.128	-0.463	-0.067	0.324
1966	ENSMUSG00000075602	Ly6a	0.035	-0.029	-0.05	-0.092	-0.136
1967	ENSMUSG00000030876	Mettl9	-0.161	-0.04	0.334	0.012	-0.039
1968	ENSMUSG00000044550	Tceal3	-0.008	-0.098	-0.37	0.081	0.779
1969	ENSMUSG00000062727	Hist1h2bk	-0.238	0.315	0.281	-0.167	-0.098
1970	ENSMUSG00000024875	Yif1a	0.163	-0.02	0.284	-0.15	-0.186
1971	ENSMUSG00000028410	Dnaja1	0.186	-0.249	-0.252	0.005	0.1
1972	ENSMUSG00000046598	Bdh1	-0.02	0.085	0.302	0.071	-0.141
1973	ENSMUSG00000096370	Gm21992	0.005	0.08	-0.063	0.531	-0.123
1974	ENSMUSG00000003033	Ap1m1	0.313	0.081	0.021	-0.099	-0.031
1975	ENSMUSG00000041164	Zmiz2	0.524	-0.076	-0.094	0.126	0.024
1976	ENSMUSG00000023232	Serinc2	0.124	0.491	-0.051	-0.114	-0.058
1977	ENSMUSG00000078919	Dpm1	0.106	-0.09	0.194	-0.184	0.459
1978	ENSMUSG00000027613	Eif6	0.269	-0.128	0.092	-0.099	0.022
1979	ENSMUSG00000052981	Ube2ql1	0.61	-0.109	-0.688	0.329	-0.101
1980	ENSMUSG00000071650	Ganab	0.078	0.185	-0.171	0.093	-0.211
1981	ENSMUSG00000004035	Gstm7	-0.171	0.027	-0.269	0.446	-0.045
1982	ENSMUSG00000019579	D17Wsu104e	0.014	-0.01	-0.146	0.077	0.314
1983	ENSMUSG00000059540	Tcea2	0.23	-0.052	-0.536	0.064	0.271
1984	ENSMUSG00000032316	Clk3	0.155	0.2	-0.222	-0.028	-0.051
1985	ENSMUSG00000024866	Acy3	0.005	0.191	0.255	-0.1	-0.053
1986	ENSMUSG00000079557	40969	0.241	-0.118	0.119	0.033	-0.216
1987	ENSMUSG00000025885	Myo5b	-0.595	0.133	0.19	0.06	0.351
1988	ENSMUSG00000055912	Tmem150a	0.039	0.292	-0.319	0.325	-0.087
1989	ENSMUSG00000006641	Slc5a6	0.048	0.317	-0.105	0.1	-0.128
1990	ENSMUSG00000068798	Rap1a	0.014	0.276	-0.328	0.115	-0.174
1991	ENSMUSG00000026000	Lancl1	0.266	-0.242	0.377	-0.161	-0.252
1992	ENSMUSG00000019763	Rmnd1	0.337	0.091	-0.071	-0.288	-0.181
1993	ENSMUSG00000024327	Slc39a7	0.261	0	-0.107	-0.011	-0.004
1994	ENSMUSG00000001833	41158	0.203	-0.222	-0.159	-0.117	0.158
1995	ENSMUSG00000009076	Zmat5	0.204	-0.017	-0.156	-0.215	0.166
1996	ENSMUSG00000024826	Dpf2	0.185	0.126	-0.196	-0.179	-0.239
1997	ENSMUSG00000043733	Ptpn11	-0.261	0.285	0.365	0.059	-0.216
[truncated: 4,179 more rows]
